# Supplementary material for: A hybrid empirical and parametric approach for managing ecosystem complexity: Water quality in Lake Geneva under nonstationary futures
Source: Proc Natl Acad Sci U S A. 2022 Jun 22;119(26):e2102466119. doi: 10.1073/pnas.2102466119 (PMC9245694; doi:10.1073/pnas.2102466119)
Supplement: Supplementary File [file pnas.2102466119.sd01.csv]

date	oxydeep	T_surf	T_bot	T_delta	h_mix	Ptot_lake	Ptot_epi	PO4_lake	PO4_epi	chl	wind_speed	T_air	rhone	T_surf_model	h_mix_model
1972-01-22	7.30464536366377	6.21717803491545	4.79657280873877	1.42060522617668	57.5	93.01380932	87.8382641637318	54.5872079706181	39.4214994216676	NA	2.32258064516129	1.98709677419355	86.6677419354839	6.61590322580645	121
1972-02-22	8.11879863887833	5.74793760579531	4.8355271690625	0.914396663654688	54	65.6257430575625	56.4518586383063	54.2025550918125	44.8642065063594	NA	3.11935483870968	2.12258064516129	95.0354838709677	5.80572258064516	189
1972-03-24	6.78696465946278	6.07559775126895	4.900000095	1.16534417000802	49.5	66.5589366867784	58.872703021169	50.7521067194898	37.3123863530539	NA	2.16129032258065	5.22258064516129	93.6290322580645	5.81852258064516	209
1972-04-23	6.99495707416665	7.26504943455376	4.89214721481914	2.37708873805741	26.5	61.4462093388659	57.1178875689298	49.5842803096593	35.4232216807608	NA	4.42	8.72666666666667	98.8333333333333	7.00254	30
1972-05-24	7.61973774644333	10.9637729716544	4.88041842403928	6.08335454765756	10	60.5717179300925	53.2854913838269	48.0407743977945	33.7158152585467	NA	3.81935483870968	10.7	93.1967741935484	8.65154516129032	31
1972-06-24	7.0671560873273	17.3771312082738	5.08606710411981	12.2910641095026	11.5	64.7803488207947	57.8413053417015	50.537484776627	33.2965309580134	NA	3.12258064516129	14.9064516129032	196.677419354839	12.7235483870968	14
1972-07-25	6.72436348420486	19.2946771228166	4.90269785192501	14.3919792751486	13	59.9590495635071	40.2360103154528	47.6693743599314	18.4408776922359	NA	3.26129032258065	18.3387096774194	268.548387096774	15.7621612903226	24
1972-08-24	6.31394414318998	17.1088982025447	4.99763189572696	12.1112663064675	18	65.9772441777876	38.8070883276704	51.0106346046517	14.8123826433486	NA	3.74666666666667	17.9266666666667	224.166666666667	16.4892666666667	25
1972-09-24	5.43954051507461	14.5637332429111	4.91194433980711	9.65178889819111	17	54.3779417708622	24.3490328753201	51.5440432099643	17.5129538223258	NA	2.8258064516129	13.4161290322581	118.490322580645	14.4617096774194	31
1972-10-25	5.42442231937006	10.9673594799266	5.00662085105741	5.96073862721245	27	67.2425664051218	50.1939945927136	58.4463671921099	35.8340941850407	NA	2.86774193548387	8.54516129032258	95.6935483870968	11.8923870967742	32
1972-11-25	6.23870948105582	9.67893021871331	4.89862137924828	4.78030883855967	48	70.7111095841838	51.3370674851615	58.9705773781515	36.6684364736477	NA	3.58387096774194	7.14838709677419	125.329032258065	10.0789	74
1972-12-25	4.79945044407346	7.32547578463615	4.90707892112631	2.44153009894145	54	78.9335713091973	62.9413515344666	62.4782912819671	44.3577336945984	NA	1.96666666666667	1.61	94.4633333333333	8.27301	97
1973-01-25	5.24931416107156	5.98821280932446	4.92082341743916	1.03965604038109	121.5	81.1654688451024	71.6266535752277	66.7928721830038	59.1820637407747	NA	2.94193548387097	0.17741935483871	90.9612903225807	6.96540322580645	141
1973-02-25	6.64784417480236	5.75831442824159	5.00776523725441	0.749821004672863	196.5	60.5350932177582	57.2041346179463	58.1958767602618	54.5236022775061	NA	3.84193548387097	1.18709677419355	96.1258064516129	6.10298709677419	222
1973-03-27	6.68050515897174	5.44993747254414	4.9563546106861	0.451405054219987	123.5	61.8204106016592	60.0398188773763	58.423257310825	56.3747145377775	NA	4.94666666666667	3.03666666666667	92.9333333333333	5.77986	245.2796685
1973-04-27	5.98439163142621	8.6364666847443	4.89297204800862	3.7867309734795	26	65.4526602375155	60.079472325819	61.4811671528879	48.0951825678448	NA	4.03548387096774	6.27741935483871	81.7290322580645	6.29041290322581	76
1973-05-28	5.71185868254016	16.1106230562169	4.9617492858045	11.1539816538002	10	79.4555052321335	63.2533050300881	55.9489076039202	37.939797834721	NA	2.83225806451613	13.2903225806452	156.716129032258	10.158164516129	13
1973-06-28	5.48842119052906	20.0431906950046	5	15.0366383501074	11.5	81.3912585131336	54.1118054134585	55.9788552340347	29.9046242367427	NA	3.0258064516129	16.8548387096774	270.258064516129	14.6017096774194	13
1973-07-28	5.02088400630769	22.2506282856649	5	17.2629028401022	11.5	64.8566100312238	36.8270799694904	64.1476008791214	23.8242394727258	NA	2.62666666666667	18.4766666666667	317.066666666667	19.3535333333333	14
1973-08-28	5.13844561113941	23.5902325346305	5.0501471676787	18.5215549404544	10	72.7429374304112	45.5183864633598	51.6954349040314	22.955196857172	NA	1.80645161290323	19.5483870967742	280.41935483871	19.7884516129032	14
1973-09-28	5.45122624201044	17.1443019179066	5.17964145418001	11.9646604651765	21.5	70.0808975826801	39.4331929334962	30.2426702146796	11.2597066290628	NA	1.97741935483871	15.8774193548387	246.032258064516	19.144935483871	20
1973-10-29	3.79184993927996	12.0872371744658	5.01903747833642	7.0681997001109	31.5	70.4594355744786	38.4160100880711	64.8141725929267	30.9707886387298	NA	2.87741935483871	8.94838709677419	113.506451612903	13.7446451612903	31
1973-11-28	4.71203128441686	8.22826568584068	5.21442260379483	2.91199173335906	41	71.1968995196277	56.7468829431942	64.4756205421967	48.4273206108701	NA	2.76	4.45	108.216666666667	9.57731	51
1973-12-29	5.33109733030028	6.12718754470064	5.13358132772117	1.07224053275684	56.5	69.8912072637299	59.0778996476917	59.3247578281636	47.9581936709044	NA	3.37096774193548	0.732258064516129	97.9096774193548	7.0075064516129	135
1974-01-29	4.94352098405208	5.88224486220554	5.030508445	0.889037553085197	83	73.1782337391982	65.1171263858163	61.1894707007872	52.3020062360504	NA	1.79354838709677	2.94516129032258	95.4214193548387	6.05773225806452	196
1974-03-01	5.34622427414573	6.31216717096307	5.05946991121556	1.25053151925844	96.5	71.741005666335	66.9609838736244	60.0790064038034	53.9957470879719	NA	3.88709677419355	4.25483870967742	101.624709677419	5.79124838709677	200.2662073
1974-03-31	4.76135496838875	7.85656326477592	5.115254127	2.7335362529729	49	72.5842813798012	68.9879517635741	64.7140023544981	55.272440505335	NA	2.86666666666667	7.52333333333333	116.955666666667	6.04652	150.2315172
1974-05-01	4.53563650741766	10.4292709987872	5.115254127	5.31401687325131	10	77.6359916242274	72.7290603685015	64.0443230455627	45.9692903708445	NA	3.35483870967742	8.90322580645161	115.730258064516	7.89484516129032	31
1974-06-01	5.4495178094581	14.6711748088224	5.115254127	9.55592068178505	11.5	73.445776796407	60.5868200172368	64.6846250864131	42.1703943752635	NA	2.50322580645161	12.4290322580645	136.586870967742	10.5939838709677	13
1974-07-02	4.77907398640885	19.0449352241295	5.115254127	13.9243512886865	16	68.6937445371028	51.0868342537874	64.2297762823979	36.8794906757642	NA	2.51290322580645	15.4516129032258	245.690774193548	14.7844516129032	14
1974-08-01	4.14837033578025	21.7359216956825	5.05945348871768	16.68289151903	15	69.3038917554906	47.5365567000734	61.8763276891124	29.7211036806066	NA	2.34	18.2533333333333	246.8177	18.2136	13
1974-09-01	3.96259301781336	22.0336665655783	5.09895123864764	16.9347153224499	12	73.6227029421292	43.567326026883	58.0242456996675	24.939916116547	NA	2.58387096774194	18.6612903225806	219.827451612903	19.4805806451613	16
1974-10-02	3.74204850079695	15.7087928840023	5.15893249209271	10.5498603911685	23	73.9954241896502	38.5376850265481	58.2357758893878	22.7443103718134	NA	2.75483870967742	13.658064516129	150.132	16.6703225806452	28
1974-11-01	3.88810533547846	9.88877161142135	5.11999338841354	4.76877822252567	32.5	72.9418472362746	42.9349363073789	64.9857682092968	31.2760111042885	NA	2.69666666666667	5.34666666666667	95.6542333333333	11.49427	43
1974-12-02	3.64691425000711	8.34785182257778	5.10870048482222	3.23915133777778	66.5	74.3942483456296	55.034951089037	64.1307922857778	40.7850240901482	NA	3.09354838709677	5.36129032258065	99.8442903225806	8.8462935483871	74
1975-01-02	3.57773339785563	7.22836551234955	5.1019595511315	2.17842060816133	103	73.4914016637427	59.3056873377791	65.3665219329976	50.0136056335967	NA	2.29677419354839	3.43225806451613	95.8635806451613	7.37224193548387	105
1975-02-02	4.30743832176822	6.89289147735702	5.18194383844023	1.68668591829155	109	75.270387754344	62.9078506730321	66.9146970011662	54.170409371516	NA	2.83225806451613	3.77096774193548	111.838064516129	6.44514516129032	156
1975-03-04	4.37225832777108	6.71877387309147	5.215254105	1.49413237528476	113	76.3118000307865	65.9103735107475	67.7970742489892	55.4137900567119	NA	2.45333333333333	2.51333333333333	108.118966666667	5.97731	171.0911839
1975-04-04	3.95290475604058	8.14631171972394	5.20669857419497	2.9402385491332	61.5	75.0841847878571	64.5708162797303	67.5916589775128	55.5081520312357	NA	3.84516129032258	4.08387096774194	111.805258064516	5.96384516129032	156.1711189
1975-05-05	4.06822434923794	9.64600019825	5.18491242415625	4.461087777675	10	74.6930640338281	67.3304032392187	64.4303046941875	44.5585911999159	NA	4.41612903225806	9.6	161.226064516129	7.17631935483871	80
1975-06-05	4.13837493559148	14.6227683044562	5.21867190148899	9.40409640223473	10	75.4969858589596	61.4694133480355	64.1962543678033	41.4643218129208	NA	3.11290322580645	12.9129032258065	227.042	10.3167064516129	29
1975-07-05	4.35737758499206	21.0902991646413	5.21640397986253	15.8738951798146	10	73.012769700216	53.183235944758	62.7561446985749	35.6970428104532	NA	2.68666666666667	16.1833333333333	313.533733333333	15.0468666666667	13
1975-08-05	3.97487251596863	22.8155932209045	5.27145470634213	17.5501462651039	10.5	69.9467716422492	42.5976757068719	65.7015891279539	29.5093638634331	NA	2.20645161290323	20.0774193548387	375.168935483871	19.0844838709677	13
1975-09-05	3.26631128552889	19.0746029420376	5.300000191	13.7733574929355	12	73.0058089582119	38.7017128197052	62.4093969587755	21.4991967608422	NA	2.83870967741935	17.8774193548387	269.491387096774	19.2603870967742	25
1975-10-06	3.08102096175872	14.2866419655961	5.32359987654072	8.96209969828788	18	80.4099027481231	50.0100122755023	62.5458599166755	21.6574673747818	NA	2.39354838709677	14.9548387096774	231.253806451613	15.6621935483871	26
1975-11-05	2.61414434901055	11.6018672585386	5.30903743035613	6.29057569104377	28	78.0034341639003	44.8114955012324	68.0891389826896	26.924444889703	NA	2.36	7.54	115.442366666667	12.5361	31
1975-12-06	2.64047815094102	9.06314287826953	5.300000191	3.75709800550304	38	75.0266358758432	46.5648156243562	70.0725391608793	36.475779398195	NA	2.97741935483871	5.2258064516129	109.927	9.95635483870968	73
1976-01-06	3.45764566688997	7.07313923705386	5.2226345377266	1.85224050928038	53	77.1607840973282	58.5223531504188	68.4599532436504	47.2956296130435	NA	2.79677419354839	0.870967741935484	91.8836451612903	7.82575483870968	113
1976-02-06	5.35286417134629	6.03798485056529	5.36991325993045	0.668071590589952	112	75.4265368440165	68.2027404500578	63.3481984324624	56.1399774963124	NA	2.49032258064516	0.403225806451613	104.079032258065	6.57674838709677	165
1976-03-07	3.29353982801623	6.21690807407353	5.32681353206337	0.890094542010161	133	84.8412435484941	73.2667979554503	72.7385025029675	59.6168065359319	NA	2.44333333333333	2.27	100.3655	6.03418666666667	276
1976-04-07	3.01527477215394	5.8176002886637	5.39011203791457	0.427488250652744	74	86.6899777065078	76.0301020486022	71.6531696770368	59.1228599243156	NA	2.84193548387097	6.46774193548387	113.093677419355	6.45598064516129	275.4339874
1976-05-08	2.55684325030953	12.5944368343932	5.31527656117432	7.27916027453132	26.5	82.145668280568	68.9804722932132	71.1811581397851	48.870488213513	4.80240674927114	4.01290322580645	9.3741935483871	103.295	8.07825483870968	31
1976-06-07	2.98513519571974	16.8926255237375	5.37632364713125	11.5163018814281	10	82.957454990375	64.8321671327901	71.8132097925	44.0342054416875	11.07629296875	3.46	14.4633333333333	137.683466666667	11.8606666666667	22
1976-07-08	3.20912804343745	21.383799041036	5.4258888715259	15.9579101689104	11.5	81.9697789889885	63.1993645099494	69.0526451904415	30.9970000521283	16.1067624489796	2.65161290322581	21.4935483870968	224.188064516129	16.5508387096774	14
1976-08-08	3.16401894643582	20.6259467000875	5.40509355610204	15.2189238065306	11.5	81.2821047522158	44.2951873314324	69.4194357887464	22.19791852207	9.54498542274053	2.99032258064516	19.1451612903226	199.133903225806	20.0461290322581	15
1976-09-08	2.46278258653222	16.4527102233965	5.400000095	11.0692790221142	11.5	84.3685042910919	41.7405670701535	80.2814723095194	33.235464059498	7.64667350924745	2.64193548387097	15.9935483870968	143.546709677419	18.2933548387097	21
1976-10-08	2.23233465230436	16.1263592111336	5.47008263224895	10.668728716178	13	80.2828065223109	32.9466244487829	74.9714536499726	25.902124673183	3.65205590750011	1.57	12.7833333333333	104.8788	15.4274666666667	29
1976-11-08	2.30421833233844	11.7459683196575	5.42338996672436	6.30287198173422	20	86.9029623846244	51.2494518375568	79.6031206162551	37.8095609680011	3.04142917255784	1.81612903225806	8.85806451612903	98.1080322580645	13.282	31
1976-12-09	1.86522224787118	7.48500240353488	5.42555707666703	2.05944532584617	57	85.2891331554166	64.9531456223458	76.7552994287914	50.5186825781382	2.85762844113086	4.52903225806452	5.04193548387097	99.1031612903226	9.72137096774193	84
1977-01-09	2.05683444808091	6.02221398589185	5.33922430034409	0.682989685367044	118	81.4112941030356	67.7780092993474	74.8740137620557	60.5568223991853	1.07577507296063	2.33548387096774	-0.287096774193548	94.6292258064516	7.38727419354839	138
1977-02-08	2.56813047949392	5.79074064584045	5.39120133395667	0.404402859847558	150.5	84.3241592448688	73.1863385217183	75.3807931550036	62.6308172800977	-0.692296126613911	2.92333333333333	2.66	104.9965	6.42368333333333	211
1977-03-11	2.20341757780212	7.05064638248425	5.400000095	1.65439287472893	153.5	85.9540626083628	71.5494024658936	77.6571062115026	56.0958205390735	17.7374326660093	2.98064516129032	6.61935483870968	124.338064516129	6.3368064516129	233
1977-04-11	4.26709660193775	6.25243137410982	5.49631786385706	0.756056107360168	137	87.2351839466566	76.6580117629901	74.1184413581071	60.005682248407	3.1181892353891	4.10645161290323	6.67096774193548	130.401483870968	6.84050967741936	93
1977-05-12	2.49099064167848	9.30283121356424	5.599999905	3.6981873217465	17	83.0882897678532	59.7432207946456	71.1480057444673	35.8901128728373	11.4644466472303	3.04516129032258	9.48387096774194	178.507967741935	8.35180967741936	75
1977-06-11	2.66453459760474	15.6116076251629	5.599999905	10.0114081687796	17	87.9010709196917	54.5536042984751	76.1325444383394	39.2707303205506	2.90344664723032	3.17333333333333	14.0366666666667	310.0222	12.0503	14
1977-07-12	2.34395622333514	20.0806439909745	5.599999905	14.4754220059272	10	90.2554975201882	51.5617803562654	79.0479317862829	32.9012823727627	4.46393478134111	2.33870967741935	17.1225806451613	378.815806451613	16.3847096774194	13
1977-08-12	2.40132675604501	20.0563536429805	5.51899235205985	14.5379642656444	10	83.5086400631337	38.2978791703766	72.9618440143062	22.6057123556025	6.99463820074797	2.81612903225806	17.3741935483871	319.999322580645	18.8537741935484	14
1977-09-12	2.0061522578306	19.04000053	5.800000191	13.24000034	10	84.6102576	26.25805977	69.93530163	9.372946054	3.27375	2.10322580645161	16.5741935483871	234.908806451613	18.2943225806452	16
1977-10-12	2.41478650734595	14.3434745034338	5.72105169592739	8.62242280853673	27	81.4514919226859	28.5947729966891	69.0121082962155	10.790928105621	7.93300238488754	3.18	11.9733333333333	181.6758	14.3745	31
1977-11-12	1.98909819042581	11.1804864240177	5.63926399861742	5.54122242752285	27	73.1648549512242	29.1800047732711	64.7319362448837	14.9123228884582	3.40334694832023	1.54193548387097	9.8	129.058903225806	11.9886451612903	31
1977-12-13	1.48765709546902	7.6412248005705	5.49910498780745	2.14215946282101	92	92.3257120295488	55.3028499842034	82.9058148942187	45.8266289925445	1.82958682072029	3.94193548387097	2.32903225806452	134.413612903226	9.2521935483871	78
1978-01-12	2.7908717307889	6.4429191927911	5.59589298853944	0.851508998751398	92	87.2409969561725	68.267283732669	74.1776168822935	55.6767966894213	0.869787157438712	2.54333333333333	1.72333333333333	115.6795	7.43624	116
1978-02-12	1.71043571351539	5.90600424242028	5.599999905	0.305820883482778	204.5	91.5740440957866	77.6628890464023	85.3080719903925	70.7976373507338	0.453035916367449	3.74516129032258	1.09354838709677	120.964258064516	6.45966451612903	218.902042
1978-03-15	2.66643749642479	6.23930705195716	5.60030059346811	0.638334122623588	148	88.991385359723	76.7822752454665	80.9806659822111	67.009333324793	2.69488231599407	2.61935483870968	4.65161290322581	137.642548387097	6.21227741935484	170.3481823
1978-04-15	3.4954168726422	7.1120906725179	5.62706688590664	1.48498303992244	148	81.5617270832396	72.3222963427137	72.4332504438626	60.976464042826	3.26576388283634	4.27096774193548	6.3741935483871	151.51635483871	6.54854838709677	213
1978-05-15	2.43975904302618	9.36638721815489	5.57564002633649	3.79074719263013	28	96.4237387589243	79.5767480872808	79.7922924331486	54.1572947620059	1.55816305207509	2.65333333333333	9.34666666666667	156.703033333333	8.75174	30
1978-06-15	3.8985838706747	16.475510086746	5.599999905	10.8749247037138	10.5	79.853023173641	63.409289698524	68.3613328520213	44.8575578829571	1.42831683587658	2.5	15.6903225806452	348.721838709677	12.9779516129032	14
1978-07-16	3.79139128186463	19.613449926541	5.599999905	14.0161270359944	10.5	95.1234368285139	59.5793729276752	78.8343067011063	33.894038516432	8.48334484685788	2.46129032258065	15.1032258064516	311.198258064516	15.9017419354839	14
1978-08-16	3.24176676826944	20.729510794019	5.78498560794752	14.9427759128794	10.5	82.2005160842686	36.5406296718575	72.5848560989024	26.7371687500523	7.1907474061053	1.75483870967742	17.3774193548387	336.95764516129	19.543	13
1978-09-15	2.15953509903279	19.2004540663621	5.71204657098315	13.4884074946281	11.5	85.0578317456107	34.5928293326321	69.8721652907812	17.2442120505015	5.41826559083455	1.86	15.9233333333333	217.1909	18.756	16
1978-10-16	2.51973267186993	14.85999966	5.599999905	9.259999752	23	83.65423115	28.53349054	78.17105552	21.5909078	12.45	2.13870967741935	11.4935483870968	149.20735483871	15.2856451612903	28
1978-11-16	2.26469970130243	10.1786108443085	5.72242611223624	4.45553659442601	14	94.1388963562082	57.2898130480009	84.2947750651115	43.3830232030282	4.82686725307255	2.0258064516129	5.95161290322581	117.834838709677	10.9713483870968	41
1978-12-17	1.3253846453234	6.69639735054587	5.599999905	1.10738363790128	136.5	93.257328876297	69.0625638968495	86.5867239147366	60.2525835970803	1.46047283598	2.9258064516129	2.73548387096774	116.753290322581	8.30089032258065	87
1979-01-16	2.65356807838899	5.90942891585053	5.599999905	0.318077416183885	136.5	84.3903012159225	74.8160512084381	75.6633925965949	63.8495151194918	0.9614765614739	3.68333333333333	0.466666666666667	101.4539	6.73302333333333	209
1979-02-16	4.94855737091971	6.49211289939543	5.66174707979674	0.830365819423966	251	80.4701573785362	69.0754762211512	72.6120324620098	60.5464750693793	0.912395806243589	2.67741935483871	3.28064516129032	118.875612903226	6.07339677419355	310
1979-03-19	3.86159173382265	6.22939714817664	5.69513262086417	0.534264526332138	112	82.1181062520462	73.6635138753757	73.0808800360333	60.6364986534531	1.68120874106281	3.61290322580645	4.48709677419355	120.036064516129	6.0163064516129	310
1979-04-19	5.74495390989858	6.75818842677398	5.62553660723485	1.13265181943045	112	80.1476328622686	74.7024480771407	66.0667979902445	56.2551575515463	4.27108497438057	3.30645161290323	6.75483870967742	123.001806451613	6.73896129032258	30
1979-05-19	5.39771383943141	9.13585392483336	5.699999809	3.42874601660028	10.5	82.814065756592	73.001910476012	73.9124481475127	60.0197195942228	6.29211523707227	3.61666666666667	9.96	138.710733333333	8.79128333333333	21
1979-06-19	6.50052926431546	14.8826799875823	5.699999809	9.18269447304848	10	85.1531233105108	66.9372037845256	71.0860862650491	48.1265046054929	3.10381991685563	2.99032258064516	15.8516129032258	384.259064516129	14.1154838709677	14
1979-07-20	6.14053676373458	16.7550857322089	5.70103376813406	11.0521635254328	12	84.3632704460005	63.1001470642867	73.9791457040502	50.626981423873	12.2510868494223	3.34516129032258	18.4161290322581	296.620387096774	15.5483548387097	23
1979-08-19	6.29983532449188	20.1442191718651	5.72487464523045	14.4193372102773	12	79.2283628849613	42.1926425847156	67.9243201016055	23.8979802045945	5.10059942230861	2.92	19.0533333333333	284.321166666667	18.2159	14
1979-09-19	5.81413648638759	18.6902364251767	5.800000191	12.8879719278721	16.5	82.532731940441	46.4447853529501	72.171727019754	28.0393157445244	5.11593362791545	2.13870967741935	16.158064516129	198.08335483871	17.5910967741935	18
1979-10-20	5.87999832799095	14.4684391046531	5.800000191	8.66721654811855	28	80.492930683415	38.7020641762929	72.8004217269344	26.2455480933115	2.01741918288893	1.98064516129032	11.5096774193548	138.963	14.8127096774194	31
1979-11-20	5.52247127012499	10.3880084438643	5.78245938325363	4.61011203727369	37.5	80.5192464567674	49.9901407487826	72.7651786594527	37.9985952127242	2.52330584850048	2.72258064516129	6.97096774193548	150.464903225806	11.9609677419355	43
1979-12-20	5.11430793354975	8.04887251034184	5.699999809	2.35721950660224	73.5	88.9860692262723	67.0833415602927	75.8828253657836	53.1921408697401	1.46833850111179	2.93	3.71666666666667	139.400133333333	9.04264666666667	79
1980-01-20	6.41751571956384	6.4313040003128	5.70132141407544	0.734985216765853	154	82.4113507960386	72.961674062291	72.9971182961425	64.7163818692456	0.686155339727446	2.97741935483871	0.0806451612903226	119.574870967742	7.30333225806452	135
1980-02-20	7.16436244726625	6.0947314268609	5.75200436715692	0.272262175591304	159	84.2200534048687	76.0555673261202	75.7975275640308	69.4899461688419	0.861377820533319	3.17096774193548	4.30322580645161	152.741806451613	6.41437096774194	192
1980-03-22	5.87928695538218	6.53721186540343	5.77219665488015	0.874032848902799	62.5	94.230840043447	82.0085565412824	81.5565576252141	70.151298527677	2.96511694272525	2.32258064516129	4.16451612903226	137.077548387097	6.27910967741936	219
1980-04-21	6.18630930842006	8.385360304408	5.699999809	2.693760526896	10	82.5502868080094	70.3693405529622	75.11397685244	59.6293130960149	7.74957735712702	3.34666666666667	7.76	143.948766666667	7.11601666666667	31
1980-05-22	7.19889733644576	11.0418160483152	5.70218111636728	5.33536423133473	10	81.7205844880291	68.733413397773	73.3881056029063	53.1771869768521	8.02790188148203	2.9	10.1516129032258	157.859774193548	9.77506129032258	16
1980-06-22	5.87559194482475	17.9945830698005	5.82461569730445	12.1699673733862	15.5	79.9592549699989	64.9919892581774	73.5092999453362	47.7207144169062	11.0373695160935	2.38387096774194	14.4516129032258	320.977387096774	14.1314193548387	13
1980-07-23	6.77200223243008	17.0567055769451	5.92548678192937	11.1312187930431	15.5	75.6331039815553	40.6400529644936	65.9531093173497	20.9843194060992	15.3063573624085	3.00967741935484	14.4290322580645	317.998096774194	15.4769032258065	14
1980-08-22	5.699272906244	20.9067058982604	5.79597286965986	15.1107330290175	12	84.5719141856949	45.3966427411273	77.4049987869194	32.9655926984645	3.53640549076774	1.77333333333333	19.83	428.838966666667	19.6483	13
1980-09-22	4.77558411556124	16.8065314878156	5.82483013951406	10.9817013430281	23	80.8236764086875	35.9204453660469	73.0314771442031	22.2092607974063	8.8672265625	2.09032258064516	15.9677419354839	260.682516129032	18.1187741935484	18
1980-10-23	3.91766944889569	13.1105529691028	5.76987150889557	7.34068146075387	27.5	84.2089229916673	35.7815571637929	75.3324387663336	22.1540956003858	3.42487612471097	1.92258064516129	10.5903225806452	182.345161290323	15.351	29
1980-11-23	3.87789469850102	8.91981663540066	5.71175197509881	3.20812755131133	64.5	89.2425029142082	65.2938629028525	80.3189662590955	52.2117776054671	5.82463919159877	2.71935483870968	5.03225806451613	138.514322580645	10.6652225806452	47
1980-12-23	6.93993213890686	6.72962098610136	5.80161102921629	0.926653352057658	78	74.2219096651176	65.5023073237717	67.5273631416502	55.8465078629629	1.92355198823839	3.50333333333333	0.396666666666667	122.634066666667	7.63101333333333	133
1981-01-23	4.94907439889177	5.77291963029241	5.7204395258019	0.0497391789314397	78	82.9550210978316	80.296779886344	70.0516572118216	65.8454732535347	0.444343845578325	3.21612903225806	-0.112903225806452	90.3880967741935	6.25922580645161	310
1981-02-23	10.0919481356249	5.41625150132062	5.306666731625	0.117332762945591	301	84.3147911634167	88.3017005378333	75.8881278414167	78.0665049411667	0.394534843171574	2.08709677419355	-1.12903225806452	113.220677419355	5.76406774193548	310
1981-03-25	9.66115572220042	6.96962634638679	5.325199943824	1.58952949027487	153.5	85.78554990888	88.96659232104	78.1129595972	74.26183565928	9.53811	2.02666666666667	6.13	136.8111	5.91856333333333	310
1981-04-25	9.66440464899723	6.83025325434104	5.199999809	1.63137918479879	20.5	83.1260983757748	81.9395448816415	75.1975421287468	68.7529104736237	3.13094407407407	2.20645161290323	11.0645161290323	234.044548387097	8.94020322580645	22
1981-05-26	9.30003187876327	14.9148690513265	5.28950452408455	9.62536452655393	13	85.9381869252478	76.5893894217784	67.0284240046995	45.8561191687172	9.98490160349854	1.99032258064516	11.3032258064516	173.806096774194	10.5451451612903	15
1981-06-26	8.8455637683859	17.8658564594202	5.24896609042474	12.6168903689747	14	81.8542524147975	68.5750869500195	71.6363835004379	45.6365898638554	26.2311486340568	2.3	16.4483870967742	347.087774193548	16.7151290322581	13
1981-07-26	8.80153500020789	19.3250879140452	5.26967937546647	14.0580324556487	10	82.7718203873105	45.8155437286443	63.7918110721356	25.3761890559694	2.31640215014577	1.59666666666667	16.55	324.783733333333	17.9702333333333	13
1981-08-26	8.31311349828391	19.5660903870295	5.300000191	14.2660901970295	12	82.7526168846148	52.884178812028	70.028590266786	32.8045204797121	7.56480600306167	1.99677419354839	18.758064516129	321.399967741935	19.9881290322581	13
1981-09-26	8.21775215759512	17.7107072523123	5.300000191	12.4107070622713	24	70.4836243595426	20.5385367658509	62.6836834034512	10.3226251110988	10.4470474216472	1.87096774193548	16.1741935483871	263.986064516129	17.8357096774194	18
1981-10-27	7.93320466055504	13.3290143022157	5.300000191	8.02901411143615	27	72.8146063663032	19.2855582330729	64.5800284681341	10.1506527659242	5.67375801749271	2.3	10.2709677419355	250.590612903226	14.203064516129	30
1981-11-26	7.71969195517472	8.01277918399533	5.300000191	2.71277899321456	162	86.1514949386389	66.8342597119428	81.9096671639318	54.0347933084137	2.75999120798258	2.30333333333333	5.22333333333333	141.682366666667	10.02819	45
1981-12-27	7.58067469962487	6.67371532184427	5.300000191	1.37371513101215	162	87.3723741170051	73.5660111088126	77.9176039408241	60.2819101550751	0.828262756329412	3.34838709677419	1.98709677419355	129.278419354839	7.45364838709677	93
1982-01-27	7.22068209648901	6.19665951546931	5.300000191	0.896659324399198	178	86.813451826326	74.0455728637158	77.9640561450156	64.0085668629153	1.19452308151803	1.84838709677419	2.76774193548387	129.004903225806	6.16895806451613	148
1982-02-27	7.26557279357542	5.90827996926968	5.300000191	0.624023204447522	166	86.719808059519	75.773294181035	77.0484677037609	64.966402745102	1.24048651603499	1.70967741935484	2.66774193548387	139.624290322581	5.73598709677419	269
1982-03-29	7.84440306944564	6.920000076	5.400000095	1.519999981	103	76.64229169	72.2518766	73.31587772	67.89998277	2.29875	3.23	4.96333333333333	133.514166666667	5.74088666666667	310
1982-04-29	7.27587055333386	8.28485434363587	5.400000095	2.89356860189837	14	78.2330289198154	72.5953512724509	66.187378999256	56.4549460132702	5.30871606943352	3.60322580645161	8.60322580645161	160.499225806452	7.25576774193548	25
1982-05-30	7.29433454664819	15.0691126043227	5.57710270563029	9.49200989826107	11	73.5756542262827	61.2303135363041	66.303620311705	47.335369771696	3.2084541494009	2	12.9677419354839	231.25735483871	11.6015838709677	14
1982-06-30	6.68043109758724	19.5490593864595	5.47084550874636	14.0855936064851	10	74.0742016914614	47.6558254323542	65.2547735589122	36.0570987834639	8.15092155612245	1.69032258064516	17.3612903225806	390.860774193548	18.2966774193548	13
1982-07-30	6.83588020110582	19.9714357884557	5.40766638591586	14.5658176434853	11	73.2333692146693	36.648237848643	59.7706414657013	4.32068670796346	6.8783129321369	1.73333333333333	20.3766666666667	430.462133333333	22.0877666666667	13
1982-08-30	6.18264046717555	19.2619083103681	5.53906833253193	13.7154771021037	11.5	72.2859595159504	35.6858852549587	61.6724565585049	15.6845814525515	10.5623594415227	1.81935483870968	18	359.500838709677	20.5012580645161	13
1982-09-30	6.00665533757524	18.1812746411737	5.42257631388029	12.7546018400415	11	72.2447121164094	31.3641543207276	63.7622113432798	15.7623513960602	8.49021311528708	1.58709677419355	15.9774193548387	267.642322580645	18.1073225806452	16
1982-10-30	6.1094896503435	12.6819178360774	5.400000095	7.28420866079106	20	71.5383567339915	32.9962989851886	65.1540270146138	23.1887896899886	7.77683285714286	1.84333333333333	9.87	159.8182	13.8914	27
1982-11-30	6.39303350052451	9.63464434234613	5.5	4.12382276621555	43.5	71.9878854793779	40.3288931514177	63.8502652592267	27.0992542808692	3.4498686966898	2.13870967741935	6.15806451612903	114.321419354839	10.1217741935484	32
1982-12-31	5.9569269907153	7.79540596087628	5.45191331098852	2.34974264414344	83	67.0554158328583	51.9608150652365	60.5813120535297	43.4859340526403	1.19562194906791	2.95483870967742	3.73225806451613	115.001935483871	7.69597741935484	77
1983-01-31	5.26463605613479	6.58316920616009	5.41660958016421	1.16655962599588	206	68.1339513290233	59.2093149705419	64.2493723362428	54.5958064595653	0.985903546307801	1.83225806451613	2.06129032258065	125.452096774194	6.18244193548387	137
1983-03-02	5.99452218981569	6.16839971085432	5.49688255439948	0.671517156454844	206	74.2020127276449	65.1231852865511	71.7432362432843	61.9284648170531	1.19197216926116	2.82333333333333	0.51	141.0381	5.60301666666667	182.9243292
1983-04-02	7.63288590674105	6.23990149904537	5.5	0.739901499045372	35.5	83.3540615822285	79.3046957538187	75.5071537107307	68.6263283287896	2.40940887260516	2.30645161290323	6.03548387096774	128.861483870968	6.09682903225806	140.1855943
1983-05-03	5.63315458531704	10.0330842914519	5.5	4.53961490076385	14.5	82.5649522600117	75.1210322085574	68.4279338102857	42.403544998723	14.425199396085	2.91935483870968	9.36451612903226	152.705129032258	8.0959064516129	18
1983-06-03	5.61853466939728	14.1492875853211	5.599999905	8.54656659457016	14	81.143264813731	61.1676247648419	69.7792266375615	41.3764230022195	4.93029107796965	1.85483870967742	11.7548387096774	212.743290322581	11.2504774193548	13
1983-07-03	5.55490008093417	18.6604484840288	5.599999905	13.0604485737992	13.5	75.2885530588247	48.3194165006103	67.1016017198688	37.8143995820117	3.07591722849854	2.05333333333333	17.7366666666667	380.4332	16.807	13
1983-08-03	6.18384568267837	23.3773362744857	5.60138205023905	17.7239389857904	10	68.2928427312779	29.6061011214257	56.2025556577295	9.86235065398655	7.16749632440476	1.69032258064516	22.8709677419355	467.496451612903	22.7177096774194	13
1983-09-03	5.29207889723189	20.2801110166181	5.70588904139825	14.5689741404723	13	71.5528936898659	28.2498288049592	62.3356572482478	17.0358448644606	5.94869241982507	1.72903225806452	19.2032258064516	293.423612903226	21.5501612903226	13
1983-10-04	5.87438193712522	17.7075294127167	5.60107000661818	12.1064594010619	19	73.7048172450944	38.2651191079608	65.1435707977918	20.5610336821081	3.15165462248211	1.66774193548387	15.7064516129032	234.692870967742	18.3313548387097	18
1983-11-03	5.16292466605166	11.6784067620007	5.80555449541991	5.87285226669211	19	72.0164533196889	38.6066353829419	65.6069130096208	31.4827175630889	3.98879756929537	1.95	9.25333333333333	135.407066666667	14.3786	30
1983-12-04	5.52209485027016	8.11503119853901	5.5	2.62810275074557	22.5	74.0049683764365	46.4427362581356	67.2947610735824	35.6640305438144	1.4144910122679	2.59032258064516	4.29677419354839	127.135451612903	9.8534064516129	47
1984-01-04	5.21908488900718	6.07707163001417	5.5	0.57707163001417	36.5	81.2621887859534	54.5509622654077	70.011496003486	49.0468403092747	0.855269739677304	1.79032258064516	2.63870967741935	103.235806451613	6.9931064516129	84
1984-02-04	5.55509133852285	5.61808713291641	5.5	0.118087132916411	36.5	89.1441707012279	71.3769300284462	79.4867439245729	65.0160547981234	0.443351618606385	2.65161290322581	2.06774193548387	111.77135483871	5.92785161290323	194
1984-03-05	5.84307452369323	5.46247978520129	5.5	-0.0375202147987118	158	76.2672379382287	70.6376341375523	70.7752923684541	65.764982453124	0.395282515904828	4.05666666666667	1.08333333333333	124.070266666667	5.44339	310
1984-04-05	9.0237044449253	5.900000095	5.300000191	0.599999905	16	77.49433103	77.15423492	71.35722367	61.65140241	9.07875	2.70645161290323	3.83870967741935	121.858419354839	5.6309064516129	310
1984-05-06	9.01098032708214	7.05744772641797	5.300000191	1.80846789350702	21.5	80.3735294130413	78.6082947202425	60.5547756969282	49.6500650616724	6.13477145602556	2.59032258064516	9.59032258064516	129.992225806452	8.05454193548387	16
1984-06-05	8.89072540391113	10.7923146136923	5.5	5.29370031760462	16	80.0480057833035	69.7374757172626	62.3990696632276	37.6057375040012	10.7624616739553	2.67	10.5866666666667	165.992266666667	10.8769666666667	16
1984-07-06	8.50344623158901	15.3255778957358	5.49093018439758	9.84083667046567	14.5	72.665486501592	56.1432740126577	62.3613881342773	41.7415481088047	2.68694787597656	1.90645161290323	16.6354838709677	314.896516129032	17.114	13
1984-08-06	7.4411360610105	21.25999985	5.5	15.75999985	10	74.60624827	43.54171071	64.54757468	22.72810662	5.74875	1.87096774193548	20.1612903225806	322.044032258065	21.1424838709677	13
1984-09-06	7.07898125127503	21.2504578447982	5.400000095	15.8573148807982	18.5	69.3478084913955	31.0684177230145	60.6992998896906	15.6026988272369	8.72115828541871	1.85806451612903	18.0806451612903	217.017838709677	20.32	13
1984-10-06	7.48000938946141	15.5348635481282	5.400000095	10.1348634497883	19.5	69.9987725882275	34.9995661249474	61.8016594418192	19.8856663541639	6.48736539400541	1.96666666666667	12.3133333333333	160.779266666667	16.5606333333333	22
1984-11-06	7.33584553244239	12.30000019	5.400000095	6.900000095	17	70.5148947	39.66167366	63.62685871	27.96370734	5.515	1.53225806451613	9.84516129032258	118.689258064516	12.6870322580645	31
1984-12-07	7.05857449442137	9.66551332699548	5.400000095	4.26177862229331	23	76.3122082319832	43.1049644458897	68.0751987272191	32.2043583000161	5.43529815986434	1.41612903225806	6.08064516129032	115.941225806452	9.65465161290323	40
1985-01-07	5.48740701411886	6.58175132571958	5.33036100978092	1.25270861717495	37.5	75.4260999011537	57.3142244937829	71.0302399832055	49.6093500643896	2.16501315426154	2.35483870967742	0.383870967741935	102.937	7.43120967741936	84
1985-02-06	5.08703986610689	5.25478755010525	5.300000191	-0.058671614698213	174	77.545111091573	70.8692489714691	74.0724685701135	65.4153199976704	0.525597370953192	1.49	-1.00333333333333	141.996433333333	5.46554666666667	294
1985-03-09	8.95317219373683	5.23901251630977	5.07563761220882	0.163374903130102	168.5	71.5578730352715	69.0049611814827	66.1078491119934	61.4914930527496	1.23239778440819	2.31290322580645	-0.283870967741935	134.386774193548	5.14502903225806	310
1985-04-09	8.42612298478927	6.66341231912526	5.19306751914577	1.4658528487794	16.5	76.8571524054271	76.1336143464933	65.5396084008131	59.9752337265771	3.56835700999964	3.01612903225806	5.64838709677419	118.730677419355	5.48064516129032	310
1985-05-10	9.02665075020785	10.060874527517	5.11963059558115	4.93395530933139	10	78.6808497178134	84.6319495626037	63.0220909304665	46.8649288151409	23.6537427113703	2.97741935483871	8.73225806451613	137.554612903226	8.22300322580645	16
1985-06-09	8.50917993503627	15.8910335394929	5.1266010754357	10.747517252175	10	76.2120574938736	62.3746864484653	66.2399203134903	48.0487893830039	1.327413150466	1.71	14.7433333333333	282.5835	14.0954966666667	13
1985-07-10	8.70704766876004	20.3016328909038	5.31428590829446	14.9882216178134	10	69.6426367339424	49.2441200341108	60.6235097762974	35.3226590948105	3.9017339695002	1.72903225806452	16.3032258064516	319.593064516129	17.9191290322581	13
1985-08-10	8.10568161395005	20.7799078025411	5.400000095	15.3848988281781	13.5	69.2383929797947	36.78419261452	58.204668276351	19.1147123909734	8.46867677699962	1.78064516129032	19.5290322580645	318.255516129032	21.8482580645161	13
1985-09-10	7.58010255285901	18.1166625111215	5.61016949788003	12.5063121915566	11.5	69.6594457654035	35.9325900434403	61.9052770934991	22.9715314917162	13.5127158111128	1.80322580645161	18.0322580645161	264.570483870968	20.1236129032258	14
1985-10-10	7.45383796539411	18.5162247211781	5.05351202837494	13.4844377315853	10	69.2101228562505	27.9427907934673	60.5078196299263	14.7387064065011	3.21576274725275	1.06333333333333	16.1933333333333	204.4784	17.5286	16
1985-11-10	7.80981521874851	10.969512761159	5.45822225974327	5.51129049935675	24.5	70.0949876929062	40.4863085033298	65.3127386186179	26.5475064511732	5.5872364529603	2.13548387096774	8.63225806451613	137.618516129032	12.9021935483871	30
1985-12-11	7.01136927022689	7.49186419637627	5.22751450116381	2.26434969454911	36.5	69.985014982725	41.6192380261707	64.0804133816101	32.8221379079856	2.6003774143586	2.15806451612903	2.35806451612903	128.681677419355	8.31476774193548	48
1986-01-10	7.79633122812045	6.22246231385462	5.28418004070569	0.938282272706548	46.5	68.3756961276474	54.3261579474672	62.4636749515059	46.2676510269811	2.75677600224439	2.00333333333333	1.02333333333333	95.1609	6.14818333333333	95
1986-02-10	8.0412413566432	5.40805967572607	5.1360867777023	0.257395618640752	152	74.520206964815	71.3441651834054	65.2156021063739	62.5192124418689	1.14201636515412	2.64516129032258	0.493548387096774	117.683419354839	5.17733548387097	297
1986-03-13	8.47712502993765	5.19790632614192	4.86742657782004	0.339226095591042	274	74.6302426518485	71.7896208187466	68.1603484768395	62.9549984089884	1.87415171563131	2.34838709677419	0.138709677419355	116.699580645161	4.79977096774194	310
1986-04-13	9.42162675081904	5.77073363498424	5.099999905	0.668298293435334	12	76.5152134125709	76.1214843471116	66.6216537554856	63.2969020230549	3.4694134046427	3.16451612903226	5.91935483870968	108.024709677419	5.40947419354839	30
1986-05-13	8.8805482864836	13.7104065202757	5.15601352644055	8.54858559190523	13.5	76.2011835766051	72.4178734112338	64.7781515047968	47.0983569459248	15.1318033903134	2.38333333333333	11.0166666666667	161.435033333333	7.87100666666667	15
1986-06-13	8.27890535986828	13.0203907562528	5.099999905	7.9179239318842	11.5	70.040917099143	55.7670708450453	58.0842943174795	44.1816589466142	1.39935513152951	2.02903225806452	14.4225806451613	358.248258064516	14.4178064516129	13
1986-07-14	8.07122314945518	17.8512503304167	5	12.8616669869167	13	72.8436217245833	55.3976242094927	58.4652586572917	33.48646299125	7.30635416666667	1.87741935483871	19.9612903225806	383.63364516129	18.2308387096774	14
1986-08-14	8.19738722531354	22.8748303303207	5.099999905	17.7864922424684	11	67.1219313434499	36.6190347611759	55.7992047399514	19.9829277225073	7.45452016520894	1.93870967741935	20.5032258064516	310.246516129032	20.2416774193548	13
1986-09-13	8.21515604236133	18.5103616024094	5.3227106755698	13.1876509216687	11	73.768894564591	46.1602568745014	59.1190772772202	24.5169219486203	11.822934981685	1.85	16.19	262.5819	19.0839333333333	16
1986-10-14	7.20118294492849	15.2015008615365	5.199999809	9.97760114539191	21.5	69.6894008578876	39.5805805333502	63.0806725609213	30.9384437388879	3.81563928292512	1.51935483870968	14.8096774193548	195.830774193548	16.2171935483871	21
1986-11-14	7.58290155265891	10.8757850500272	5.11825683713524	5.75302032794928	32	63.0341709632906	30.2226917228271	54.8244114218081	20.6501783315547	3.1611021216853	1.97096774193548	7.81612903225806	127.539064516129	12.3970838709677	31
1986-12-15	6.27077551996082	8.44416913470846	5.09446055166181	3.35408175673469	91.5	64.5667794482361	38.6390777491691	59.2028418457726	27.4018652948834	2.27309584548105	1.3258064516129	3.89032258064516	104.29735483871	8.45847096774193	49
1987-01-14	5.90796738917649	6.09529461032491	5.01505493729109	1.07552225535283	91.5	69.1467122496286	55.0941812896427	63.2722756826735	45.7008518895011	1.0344181633503	2.92333333333333	0.243333333333333	105.421133333333	6.49027666666667	92
1987-02-14	6.3181369355005	5.14234954429435	5	0.142349544294353	98.5	79.8942898666559	69.2752186376266	66.8060708402883	57.4774167201177	1.32960539220406	1.88387096774194	-0.17741935483871	126.370129032258	5.10650322580645	203
1987-03-17	6.90435927582176	5.300000191	5	0.300000191	50	71.35992738	66.24000085	63.42351435	56.96882283	1.445	2.48387096774194	2.14838709677419	117.499838709677	4.8590935483871	301
1987-04-17	7.28451007304792	8.17520084703417	4.98311112715556	3.20485493473897	10	67.4443113070237	64.4125330397185	59.6049498673985	47.8091160686047	11.9543258080365	2.59032258064516	6.45161290322581	121.234548387097	5.56095161290323	56
1987-05-17	6.84536024504291	9.6393934763731	5	4.6394321749367	11	69.3030561598703	64.8601065041516	54.4842968445073	33.6484465728834	28.7413496720117	2.39	11.6866666666667	180.831633333333	9.85635666666667	16
1987-06-17	6.85660645219534	14.3863839200938	5	9.38638391650447	11	60.4343900606473	43.4603969686161	51.7192821259375	28.5098210551339	4.36372209821429	1.81612903225806	13.2935483870968	255.433806451613	13.2579967741935	13
1987-07-18	6.613073496965	17.5835268970312	5	12.5835268971384	14	61.6098804139732	42.398209526317	55.18933988375	27.1156820216518	7.34104910714286	1.43225806451613	18.9451612903226	416.629322580645	19.5112903225806	13
1987-08-17	6.49440473000359	20.5119157190378	5	15.5119157190378	13	67.8209996974941	32.7613165772852	56.0586388008733	14.78271781072	4.77995490740741	1.79666666666667	18.2966666666667	296.414166666667	20.0297666666667	13
1987-09-17	6.25034720477859	21.9555127643162	5	16.9555127643162	16.5	60.9197451659615	23.6858419161467	51.6173126542593	10.4013127762458	4.09410523504274	1.52258064516129	18.8806451612903	338.842419354839	19.8741290322581	13
1987-10-18	6.58148572447908	13.3026215182197	5	8.30262151725741	17	62.9818477824444	29.2181543867793	54.8610193595437	18.6810078304504	4.90062814814815	2.18387096774194	13.4677419354839	198.403322580645	16.601935483871	24
1987-11-18	5.58964657194318	11.032124023309	5	6.03212402137127	31	59.5067012679855	21.6230167251389	51.8507012339539	13.5740888550545	3.59360209480618	1.57096774193548	9.1	132.17735483871	11.7840322580645	31
1987-12-18	5.63538233198283	8.26187749371034	5	3.26187749395664	41	65.6637888850164	36.7938759627676	57.8074036675291	25.541067838042	2.09061760932945	2.11666666666667	3.46666666666667	122.463533333333	8.48502	49
1988-01-18	5.85921984836881	6.944799794856	5	1.944799794856	56	63.45233104768	43.69162750288	58.23543022072	37.6459853018	1.388155	1.45483870967742	4.07741935483871	99.5942580645161	6.64249677419355	74
1988-02-18	5.97423812291942	6.11931468448251	5	1.11931468448251	95	61.1628524662855	50.4807022753845	57.2049646733364	45.2275136590165	1.07057454445231	2.8741935483871	3.71612903225806	123.562612903226	5.75911612903226	115
1988-03-20	6.37388244806082	5.68067243722769	5	0.680672437227692	92	64.3923293959242	55.3167633351486	54.6013473485877	47.2796902319747	1.48436907793901	2.74516129032258	3.17741935483871	147.246967741935	5.33856129032258	168
1988-04-19	6.28750743573665	8.63756462321956	5	3.63756462300964	15	58.7150128755144	50.2958164910496	52.4165052028347	33.1415857102153	14.2263478358376	2.19	8.22333333333333	162.649033333333	6.93246	16
1988-05-20	5.76720877604997	16.7095425655894	5	11.7095425665514	10	61.5724160382273	41.3150433178408	54.2661320918348	27.904275517611	14.2287211640212	1.60967741935484	12.5354838709677	249.508580645161	12.1864225806452	13
1988-06-20	5.80857480796251	18.41999969	5	13.41999969	10	63.52566397	42.01053065	50.26936751	19.95431422	6.62625	1.90967741935484	15.4354838709677	279.854903225806	16.6806774193548	13
1988-07-21	4.98319982854768	21.0263814150637	5	16.0263814150637	13.5	59.3862554756131	32.1054187928044	50.6650026832878	16.9092214452878	7.29574788359788	1.9	18.1032258064516	340.757806451613	20.0406129032258	13
1988-08-20	4.91270177759865	21.0605453225887	5.02853335829067	16.0128119522687	13.5	53.38108867152	17.9680773044718	44.5926041564656	5.7532253085838	6.23716179487179	2.00666666666667	21.09	361.361933333333	21.6909	13
1988-09-20	5.37522605593293	16.29999924	5.199999809	11.09999943	19	63.40710819	22.30846549	56.17525342	12.1216026	10.95375	2.38709677419355	15.6612903225806	260.509677419355	19.0206129032258	19
1988-10-21	5.28049419280846	14.2477572982172	5.19308577952802	9.05217295827266	17	60.4237486457907	23.1077154129255	52.9329592017473	16.4761194410856	5.76392518065891	1.84516129032258	13.0064516129032	197.733096774194	14.5043870967742	26
1988-11-21	5.53574197896948	9.66708232199149	5	4.67543013973027	13.5	63.8138095516583	32.0685690444939	56.7861501749429	22.1975259234585	2.2607916722408	1.92903225806452	7.25161290322581	146.866064516129	11.052635483871	31
1988-12-21	5.17440253536158	7.3955721192073	5	2.3955721192073	62	57.2153811222644	37.3023540798751	51.801596281442	29.3318811687331	1.34400912536443	2.68333333333333	2.54	150.2555	7.68635333333333	74
1989-01-21	4.60519288903004	6.56114533118723	5	1.56114533118723	55.5	65.2450451008019	43.5159567067724	57.7505497368357	36.5279265922449	0.574745771076288	1.25806451612903	2.20645161290323	126.488903225806	6.05801935483871	100
1989-02-21	4.85433270027684	6.17730908709913	5	1.17730908709913	133	62.3169296977702	47.3476100450837	57.3494900038138	41.7763782099384	0.840328663211316	1.18064516129032	1.72258064516129	120.642387096774	5.39040967741936	119
1989-03-23	5.00857411664831	7.08897965225948	5	2.08897965225948	34	57.5939740279009	45.8351196127259	51.0394525513848	34.3108180347668	4.38754737609329	2.69	6.55	113.479366666667	5.63956333333333	95.37640356
1989-04-23	4.94769964218198	9.17655996518921	5	4.17655996518921	17.5	58.6254010324176	41.3112962483479	48.5783681888574	15.6058097634815	15.1557119472789	1.74838709677419	9.07741935483871	130.137161290323	8.4567064516129	14
1989-05-24	5.30158025742607	16.5871932169994	5	11.5871932169994	11	59.5961908920905	47.69636988761	48.1511882308629	19.8261486627395	9.74777921058534	2.74838709677419	13	192.51164516129	10.8318	16
1989-06-24	5.32436718763636	17.6881020636452	5	12.6881020636451	11	53.6992959339537	29.4049830405343	45.1874499544897	14.2089873207717	3.38844100607965	2.39032258064516	17.0064516129032	229.076451612903	16.9211612903226	13
1989-07-24	4.35935087516821	22.17999954	5	17.17999954	12	52.29873577	16.31949933	45.08409488	7.079917955	3.4875	2.09333333333333	20.2333333333333	266.2016	20.0902666666667	13
1989-08-24	4.34864756328663	22.2085717667055	5.02390671747522	17.16367379	10	54.0491132833528	20.9775055217493	46.9691839139067	8.53676514617769	4.99296912696432	2.01935483870968	21.141935483871	277.246064516129	21.7741290322581	13
1989-09-24	4.27869520557228	17.6018664504082	5.199999809	12.4298550191837	17.5	52.273289415481	16.0282260741461	45.9510161259475	4.89546128483382	7.51661443148688	1.91612903225806	16.441935483871	191.466225806452	18.8651935483871	18
1989-10-25	4.40436454009528	13.0104808015407	5.11603487460933	7.90928165264465	28	50.1840700975802	13.4275126366948	44.3752157293878	3.28714896458309	2.78304664723032	2.54838709677419	11.4677419354839	120.988451612903	13.5042258064516	31
1989-11-24	4.17248135690871	9.76989957548991	5.199999809	4.54941387731115	22.5	58.3628695631848	28.7568938446065	52.0957016441078	21.6428696078129	3.20821587841486	1.71333333333333	6.78	98.3538666666667	10.5448666666667	38
1989-12-25	3.76451676868909	6.5097223798611	5.129599876232	1.39239195813417	36.5	63.8614948098267	44.2623192711067	59.10004048728	37.4790495794133	0.68939	2.61612903225806	3.81935483870968	104.182225806452	7.96222903225806	74
1990-01-25	4.5568976837433	7.00018244635102	5	2.00328851048798	57.5	56.0572008762718	33.9862184030854	50.2173464796414	24.4359805990677	1.90910989858907	1.37096774193548	0.725806451612903	80.9942903225806	6.5244935483871	94
1990-02-25	5.40187398242667	6.82846421825992	5	1.82865427221531	151.5	50.1294290188954	39.3421496833701	42.5047925732293	28.7132859598132	1.80241579426491	2.35806451612903	6.20645161290323	120.344516129032	5.95381935483871	117
1990-03-27	4.44045545626359	7.55691495107114	5	2.55691495107114	127.5	59.8121372710119	44.1991100361183	51.7647289417996	31.0748623446694	3.59709237637363	2.55333333333333	7.96666666666667	135.609033333333	6.66244	135
1990-04-27	4.39787079542994	10.2237217406122	5	5.22997173467472	13.5	61.432842326946	40.4275250466193	51.7886864975284	14.7188448943153	26.9009339488636	2.1258064516129	7.61290322580645	134.941419354839	8.45483548387097	16
1990-05-28	4.18597462787564	16.8709768680225	5.199999809	11.6525200443066	10	52.4628154230615	23.0126931996289	44.5123677876017	9.34089407426612	2.52748504638672	1.98709677419355	15.6967741935484	211.409870967742	14.6109032258065	13
1990-06-28	4.11223732104397	18.2770256649494	5.199999809	13.0770258549494	18	55.3152367209964	23.0500079077657	43.9741762265036	6.5593875265152	5.73433521622935	2.08064516129032	16.0548387096774	248.861903225806	17.6348709677419	13
1990-07-28	3.91406188822094	21.8238442595787	5.199999809	16.6238444495787	11.5	50.4035061462835	17.4072481788973	42.4321633937891	4.99612545919922	4.80761439732143	2.17666666666667	19.98	313.199533333333	20.4940666666667	13
1990-08-28	4.12515950504063	20.8198830741341	5.199999809	15.6198832641341	15.5	50.4844571822507	12.1790079261953	45.2731950022624	5.90724462274636	4.79499927113703	1.98064516129032	20.5483870967742	282.137387096774	21.7161612903226	13
1990-09-28	3.559439194128	17.462772273852	5.199999809	12.262772463852	10	52.4300567620821	14.370252619894	49.1223893530346	7.03771128554841	2.62208335241453	2.21935483870968	15.5064516129032	205.963967741935	18.4324193548387	20
1990-10-28	3.58500095483316	13.6667725980775	5.15773079385645	8.51032106698813	25.5	55.4169725914796	20.8734146868292	49.7719415153573	12.4425360668343	2.02764311016632	1.79	12.4833333333333	142.569433333333	14.6899333333333	27
1990-11-28	3.65018435241658	10.0640535927628	5.099999905	4.96428657455195	41	49.5690340000269	20.209750156488	41.2728509714514	10.1203624028877	1.62636552368695	2.43225806451613	6.31612903225806	137.436838709677	10.701935483871	32
1990-12-29	3.76058451735143	6.87928496985805	5.12473286844367	1.75070238235713	126.5	51.15759508914	33.070770935144	45.7209557327099	26.7260883462475	1.01022340730065	3.31290322580645	1.08709677419355	122.322258064516	7.40796129032258	94
1991-01-29	3.9385963083321	6.30800197498746	5.199999809	1.10700837643799	202	49.0860052997621	35.0601415960763	44.5848619239566	29.6026777227785	0.239974440839825	2.88709677419355	3.18064516129032	116.613967741935	6.13572903225806	143
1991-02-28	4.2361554792169	6.50282592609554	5.26559776206122	1.23431270100224	178.5	53.0565622099552	42.5242970945167	47.6619302240031	34.3723808352728	6.75313775510204	1.93	-0.0166666666666667	140.628466666667	5.43915333333333	232
1991-03-31	4.23705268497953	7.54890632365609	5.49334845663341	2.05555786702268	30	51.9992480470511	37.0891357607029	41.2342181725688	15.4320813259309	13.3959009556203	1.90322580645161	7.82258064516129	116.88364516129	6.46144193548387	18
1991-05-01	3.41733818835656	8.09293168454595	5.22330153423298	2.86963014845371	22	59.69322579106	42.4088103182356	46.4845919980133	18.1532613050231	9.32045043670173	2.24516129032258	8.56129032258064	127.292612903226	8.25005161290323	24
1991-06-01	4.01075989159599	12.5693518330007	5.400000095	7.14849501280556	13	52.8016892304908	33.7624769218336	44.1162172325768	18.0679442958668	5.66796731329895	2.85161290322581	11.5806451612903	116.311838709677	10.4368903225806	14
1991-07-01	3.71456409119758	20.3505770851923	5.199999809	15.1765388512981	11	50.1264408658233	26.8098413272596	43.0971069259135	12.8136941192356	6.19383413461538	2.29	16.61	288.9464	15.3250333333333	13
1991-08-01	3.80848735950367	21.7128275284548	5.31545208504859	16.3973754426433	11	51.0697076940136	19.630831522449	43.8279243637935	9.96378969373178	6.45913629737609	1.83225806451613	21.1677419354839	323.637548387097	21.7987096774194	13
1991-09-01	3.47897222586392	21.7997089206706	5.599999905	16.0592258161715	11	47.7690176937901	14.0577794740306	44.3132944366948	8.26685160808091	4.68790773948667	1.73225806451613	21.3	281.50264516129	22.0707096774194	13
1991-10-02	3.5046560669641	17.192626575528	5.22452773455815	12.0598397823912	14	48.3181895034037	13.8417550775939	43.9802778931998	7.3662422762281	3.3400769505418	1.81290322580645	17.6161290322581	228.564	19.7639677419355	17
1991-11-01	3.46502425968359	11.1501668123504	5.199999809	5.95153307700852	25	47.020242823545	17.1114520472146	35.9610457691722	9.52614355195101	3.43374019291955	1.75	9.43666666666667	137.0607	14.7567333333333	29
1991-12-02	3.52285223757579	8.427833429275	5.2921665963	3.12316681621667	25	49.4346391685833	25.4435776591313	42.604623508375	18.3092142256313	1.67550583174581	2.42258064516129	5.4	119.864096774194	10.1163612903226	44
1992-01-02	3.22585827918503	6.51206916712098	5.36423619427004	1.14783297337215	40	53.446376517861	33.2165053315176	47.5500973134682	27.4727223558199	1.28867202786095	2.68387096774194	1.26129032258065	113.972806451613	7.20598709677419	88
1992-02-02	4.00325434828034	5.80737778561932	5.31767318164625	0.490261465497482	143	48.8275905583921	36.1253453341076	40.2472032651962	27.5064478210114	-0.00908276785714313	2.25806451612903	0.42258064516129	117.960483870968	5.87094516129032	132.1142203
1992-03-03	2.27653588365529	6.21229876084593	5.329999924	0.882334607022914	108.5	57.4768211747674	37.9911738233511	46.654986202448	26.1775592685244	3.63371444444444	1.87666666666667	3.45	118.201933333333	5.40936666666667	113.4911544
1992-04-03	3.10392599655178	6.42172235898512	5.33748961214415	1.08631535420872	42.5	56.6925256506807	43.227766934092	47.1299035660366	22.1431466138432	5.22215168448332	2.30322580645161	6.91935483870968	111.134032258065	6.22328709677419	18
1992-05-04	3.6040613275592	9.91799984	5.349999905	4.567999935	11	52.96590673	41.99056263	42.69464218	21.5032513	8.25070501631298	2.99677419354839	10.4548387096774	118.333193548387	8.77620967741935	14
1992-06-03	3.63890126242163	17.1120653242397	5.55685149986006	11.5552190937292	13.5	46.4557978392711	21.2874494286297	34.5456678697085	9.53963636600583	2.2241472303207	1.84333333333333	16.44	243.729233333333	14.1096	13
1992-07-04	3.09502194069164	17.766890496071	5.5	12.2668806462675	13.5	47.9159228747938	18.6674127256506	39.6568508599347	4.79075851861197	7.87712153115214	2.19032258064516	16.758064516129	249.235806451613	18.3409032258064	13
1992-08-04	3.1599744728079	24.0898504126354	5.360000134	18.7249231489085	15	49.4669442521647	17.3758030805321	39.3885539536826	7.46076816721732	4.65163439929543	1.58387096774194	20.9483870967742	287.999774193548	21.5285161290323	13
1992-09-04	3.11540774081902	18.6589426587085	5.360000134	13.3004119061166	15	45.8942408883265	13.442827453898	38.4605638659154	4.21079148635131	4.18403425655977	2.08709677419355	20.8129032258065	296.499161290323	22.4331935483871	13
1992-10-04	3.16814748387927	17.4452392961122	5.37265268067954	12.0725866162433	10	45.4237446514934	14.9775449580356	35.1568796909334	5.17124371849003	4.31711690169335	1.32	15.5533333333333	175.293366666667	18.2405666666667	17
1992-11-04	3.14395213403729	11.1677574349743	5.38705519321029	5.77924570875232	21	41.8641921422349	13.14876280781	31.8075654020424	3.76776683800241	5.46016052734248	2.49677419354839	8.85161290322581	142.478129032258	13.6932580645161	31
1992-12-05	3.14329369433662	8.97380973475576	5.39212838236152	3.58203120652544	56	43.0279285173366	20.5781864148208	34.9177759523822	12.4405978331622	1.53094740430734	2.19354838709677	7.11290322580645	168.301258064516	9.52643548387097	42
1993-01-05	2.49937889085252	7.11221823866366	5.400000095	1.71171283991379	67.5	51.955616465543	28.6939423400432	40.4615448424226	19.219518012129	0.954567186480199	2.16129032258065	0.758064516129032	135.760387096774	7.30430322580645	78
1993-02-04	2.44824693570474	6.40182929423104	5.40290379360076	0.998768012162981	79	54.4722857235986	34.7616032875312	42.8179299485348	24.2472219906789	0.546568341498077	1.56333333333333	4.29	137.9489	5.97729	116
1993-03-07	2.83777064306176	6.06288480266467	5.41356968138892	0.649054306690215	103	54.0467029631006	41.4947190796217	46.8274037117062	31.911354583804	0.993479894984364	2.58387096774194	0.987096774193548	142.996709677419	5.53146451612903	147
1993-04-07	4.61561733380213	6.81684170373002	5.42927098310204	1.38528688258739	23.5	45.5587796884548	38.5689909022292	34.7260349326822	19.822042109621	6.26474854227405	2.44838709677419	6.63225806451613	121.607935483871	6.06151290322581	112.1778755
1993-05-08	3.20041206325732	13.4234529378262	5.4422303755809	7.97531877700528	10	42.4707195213167	23.5488897269278	38.3298160894534	10.3049743065361	9.84211575255102	2.01612903225806	12.1709677419355	139.203838709677	9.72732580645161	13
1993-06-07	3.47901028675572	19.38200035	5.420000076	13.96200027	10	39.89814699	20.20784298	33.94763284	11.36677453	4.965	1.59	15.8066666666667	233.5961	15.0686333333333	13
1993-07-08	3.39137761614504	22.6894811573469	5.43055377654519	17.2584900521574	18	41.529547946414	17.5189798898251	34.8756127309126	4.88922571562391	7.13327259475219	2.05806451612903	18.4225806451613	321.821612903226	20.2460322580645	13
1993-08-08	2.81859988030451	21.7566588706414	5.440000057	16.3162214806122	17.5	43.2563989076676	13.3047643681633	37.2060686889011	5.18059135923907	1.91720481049563	2.09677419354839	19.4	274.702483870968	19.9614516129032	13
1993-09-08	3.45386141370926	17.1841792434672	5.43044999703879	11.7512318844258	16	40.9540894044925	13.1787131121556	35.1428988753937	5.65289939829496	3.28418703703704	2.0258064516129	18	251.597096774194	20.4984516129032	17
1993-10-08	2.58935836664613	14.1705172434172	5.44044414485667	8.72933958654693	19.5	43.056148769701	13.2699383002927	37.8625518117292	5.84296990419585	6.98474606336642	1.54666666666667	12.9666666666667	231.8428	16.0751333333333	22
1993-11-08	2.47869786866751	9.573999786	5.460000038	4.113999748	10	47.92128394	25.23593677	43.13957343	19.97043243	8.04375	1.79354838709677	8.62258064516129	159.849	12.2307419354839	31
1993-12-09	3.23678028461372	7.75419581222482	5.45381029283605	2.30038551890057	66.5	44.5253073716615	23.7738102936241	40.5873144776439	19.1215004548696	1.3904899345522	2.41290322580645	2.85806451612903	140.942967741935	8.49410322580645	51
1994-01-08	4.27843721849173	6.67234044790466	5.47403726420244	1.19830318373997	66.5	43.8795927250405	31.6516830244985	38.1522194554068	25.3413492610655	0.776588192879373	3.79333333333333	4.96333333333333	120.2004	6.61672	114
1994-02-08	3.68998150817463	5.98029363709021	5.48906520432927	0.491945452015459	107	51.6068830431484	37.1222397919482	45.8296115902444	31.3343223011787	0.789858657604642	2.10322580645161	3.51935483870968	134.99035483871	5.79671612903226	169.3701422
1994-03-11	3.38894123343687	6.65773526115026	5.489999771	1.16788685512089	127.5	39.8021117059003	31.9196200617727	35.5181882973474	25.9980535295385	4.44792209906584	1.99032258064516	5.4	136.271806451613	5.66339032258065	164.6233874
1994-04-11	3.78450982747413	7.04181340973396	5.49938235452064	1.54310332846095	97	43.1914088784527	34.6621420234334	36.5576299004025	23.49911256429	4.83712354249626	3.05161290322581	8.60967741935484	140.917741935484	7.40038387096774	16
1994-05-11	3.26824093900756	12.8698212448049	5.51048614287496	7.35891141293945	11.5	44.0446524296709	22.7533976800214	38.1942106886707	7.68298590343824	8.17804855253213	1.94333333333333	11.52	160.144233333333	10.34832	16
1994-06-11	3.00764200000827	14.0722416703556	5.519999981	8.55224168787623	10.5	43.8230116331735	21.5643264233661	37.8391003184314	10.4159166539138	5.25621607983853	2.21290322580645	15.1548387096774	296.981806451613	15.5168387096774	13
1994-07-12	3.03532121376441	23.2787869555049	5.519999981	17.7592322548677	10	43.8539369231487	14.2667492460752	39.1588966236178	4.70470213597588	6.82737519047456	2.1	20.8677419354839	366.413290322581	18.2772903225806	16
1994-08-12	2.59983442372093	22.2628388002348	5.53000021	16.7324351402645	13.5	40.5613748168733	12.3251705043008	36.3576303779893	2.90442725124462	3.34257888328088	1.67096774193548	22.7129032258064	371.953419354839	23.5833870967742	13
1994-09-11	2.89324909516067	18.507061362	5.531960127048	12.9743812485606	11	42.1384647703371	12.0029408027714	34.4623567704007	2.92149847586286	2.65393642857143	2.09666666666667	19.0966666666667	295.2078	21.4558666666667	14
1994-10-12	2.59127217080842	13.4683612667978	5.56830904763778	7.90005222418452	16.5	40.6164661111807	10.5363560928689	35.4154168799119	4.72033450502126	4.33279352769679	1.90967741935484	12.6451612903226	246.384806451613	16.4383548387097	26
1994-11-12	3.3874295272473	12.0553941297153	5.55703227432154	6.49836185510097	26.5	40.6424425652127	10.501716694942	36.5586867826743	5.23338078872962	7.51977458419464	1.64516129032258	10.7806451612903	157.230741935484	12.4614193548387	31
1994-12-13	2.97506655384502	10.0143352527191	5.57950745847879	4.43482779416089	27.5	45.7584696885962	17.0307595624672	40.1149175425417	7.14038340003649	4.9200988353548	1.54193548387097	7.62258064516129	144.29464516129	10.0103193548387	40
1995-01-12	2.95547511182537	6.99888137224907	5.59737201628147	1.40598195514979	67	42.4643212699634	25.1513908407785	38.7223758950515	20.4399528637347	2.16515359635472	2.96	1.46333333333333	131.784233333333	7.69456	80
1995-02-12	2.69219229912715	6.7344024042841	5.61981796089867	1.11476234208515	109	42.2663359366624	27.9211716066993	39.149529218666	24.4726712957436	1.25976526845874	2.8741935483871	4.38387096774194	148.081451612903	6.17072903225806	136
1995-03-15	3.40800052936877	6.48826354291518	5.59711191004911	0.880694226478258	80.5	39.5811472352074	30.7135224992169	35.1500229466767	24.2982615396007	1.82138756495247	2.74838709677419	5.34193548387097	155.65364516129	6.05012258064516	142
1995-04-15	2.92232121102863	9.65245952927332	5.68187855788211	3.96689111526458	80.5	42.0179677351531	29.4110760947813	37.436314320337	18.8337432243622	14.1537468112245	3.50645161290323	8.06774193548387	143.326451612903	7.14195806451613	28
1995-05-15	2.40263563768143	11.563280136854	5.612160080432	5.95070006827	10	42.7838175800694	24.1739440642023	35.57867032898	6.352731359642	3.78316	2.18	11.5733333333333	210.303333333333	10.2823633333333	23
1995-06-15	3.09295551390722	14.259070027153	5.62079512323584	8.6371734079134	13.5	38.0197216882645	18.1922118768875	33.1931579773932	8.13938378780753	3.96424175371896	1.98709677419355	13.8516129032258	305.936032258065	14.2342903225806	13
1995-07-16	2.86653350313613	22.1975540190046	5.66964006684514	16.5348265443307	10.5	35.5226012971345	11.9432436955776	32.0971908955804	3.68729369546373	7.93494886568472	2.3258064516129	20.2129032258065	439.677322580645	18.3250967741935	13
1995-08-15	2.30727991779928	20.3351080476385	5.65588916177551	14.6792188820408	12	37.4218316192602	8.49899460968805	33.5665095483382	2.26111244548397	3.43380466472303	2.03	22.0466666666667	405.336933333333	22.2875	13
1995-09-15	2.43420036913718	17.1085310062335	5.650000095	11.4587971716186	14	41.0628793419093	12.0014719353047	34.1062907140919	2.36619903024283	10.2416403049613	2.09677419354839	16.2838709677419	240.887967741935	19.320935483871	18
1995-10-16	2.47677326075282	16.5	5.800000191	10.69999981	19.5	38.80992423	9.388076342	34.84345293	2.442929035	4.9075	1.34838709677419	13.8806451612903	152.245548387097	15.7264838709677	24
1995-11-16	2.56262127321997	11.3442534820841	5.69549087759807	5.64876260447383	19.5	36.8985531473948	9.59791292719199	34.1609652719235	2.58364072477111	5.47736673280423	1.72258064516129	9.44516129032258	129.915612903226	12.9442258064516	31
1995-12-16	3.26423126464773	7.69378772148472	5.64838092654344	2.04540679397241	26.5	43.5934112491157	20.0674863982166	39.9008881172727	16.5217219926264	1.19979485376126	2.06666666666667	2.69666666666667	136.648833333333	9.01582333333333	74
1996-01-16	2.26977678002678	7.06987072902618	5.67010360286968	1.39976712617389	79	43.9919543657369	24.6314265948022	39.9879895320389	18.39174550911	1.01369968861607	1.86451612903226	4.10967741935484	92.791	7.10301290322581	100
1996-02-16	2.26595317949215	6.18548671223601	5.66512994308002	0.520356768998617	177.5	51.5756351111162	36.8395094416741	46.8217654199889	32.0215194086826	1.0216811781949	2.48387096774194	1.39677419354839	131.930161290323	6.31769677419355	155
1996-03-18	2.15483611723031	6.376000118	5.690000057	0.686000061	72	47.04463466	33.70708934	41.31795714	26.65911794	4.88375	2.4	2.19677419354839	110.559548387097	5.90918064516129	198
1996-04-17	2.75237930185002	10.4712330379381	5.70275837571621	4.76538671354589	34	39.8821615431211	28.604555202407	33.0389980280954	14.7412489508062	8.24245130815889	2.27	7.64333333333333	86.9779333333333	7.15512333333333	27
1996-05-18	3.15294821442769	11.9514225511079	5.7297084629621	6.22223888557434	11	38.7175909045773	24.3963450409913	32.4277782652478	10.7952792055948	10.2120116618076	2.03225806451613	13.0258064516129	114.522193548387	11.3114096774194	13
1996-06-18	2.74429298846529	17.1556784579544	5.739999771	11.4153915166399	14	38.9628276544495	20.4882195032342	33.0733207024668	12.1869385804696	2.36252829059829	2.34193548387097	17.7161290322581	257.678290322581	16.3233225806452	13
1996-07-19	2.8021097695624	20.3875052102794	5.74943384116299	14.6418091058139	14	36.7696524041991	13.3451924254263	31.8282382992141	4.22816882337808	9.48799407980531	2.27741935483871	17.3161290322581	217.333064516129	19.0207419354839	13
1996-08-18	2.59499743566338	20.9883306682792	5.739999771	15.2483579925131	13	35.0167286172548	8.49568582258919	31.4956194097317	1.75872561323142	9.62019205729167	2.10666666666667	19.77	242.789766666667	20.806	13
1996-09-18	2.20269969325215	15.67090003727	5.739999771	9.931635280024	17	36.9417365501438	9.1606249561615	32.8236799813475	3.21861143392363	12.10240390625	2.45483870967742	14.7032258064516	154.243322580645	18.0956129032258	23
1996-10-19	2.71298792628046	13.5945892213848	5.75	7.84521604084257	22	35.8041241514431	12.2581540899621	29.4915214729155	2.50540661602041	8.50879718868692	1.72258064516129	11.4064516129032	110.59835483871	13.6961935483871	31
1996-11-19	2.99306653339328	10.685150438771	5.77890304116139	4.90698712061891	34	32.4285581223257	12.5501596189093	28.6742392306857	6.03218666791293	1.42378215005417	2.09032258064516	8.70967741935484	110.11935483871	11.1175806451613	31
1996-12-19	2.66885843812234	7.84420176603985	5.76937205177036	2.07865853894539	48	39.5308285617328	20.4579765310034	35.8081411977111	15.0514624467474	1.39148429244225	1.85333333333333	3.22	133.6457	8.48213333333333	51
1997-01-19	4.05950643504525	6.21185345623704	5.699999809	0.517371629450322	110	39.8004553067192	28.5240420811913	35.5726607330681	22.2377529543432	0.658066413574679	1.9258064516129	-0.383870967741936	122.07864516129	6.7374935483871	114
1997-02-19	3.06143496292762	6.22310352799215	5.73935855993295	0.520841968603175	105	38.2119514280152	28.9061104683965	34.5644662669298	25.6541741535979	0.947501073077353	2.07096774193548	3.60645161290323	118.125387096774	5.92738387096774	241
1997-03-21	3.77361494826772	9.14975088103778	5.80114943924657	3.34741462626674	30	35.5581140255301	25.1960729901353	31.4725107482309	13.0322933192384	20.0914214230115	2.02666666666667	7.86666666666667	123.252733333333	6.40936	220
1997-04-21	3.61226776906432	8.01717566505567	5.82963994053771	2.18806049294894	10	37.0861549478816	24.8692600048135	31.2339804721587	11.8062635231441	6.89252022694891	3.25806451612903	8.7741935483871	117.984064516129	8.58781935483871	15
1997-05-22	NA	14.5036781408399	6.00443469349762	8.49924344538639	10	32.7480963239987	22.7658075751258	28.1869972267329	12.5045240182384	1.33699107696093	2.69032258064516	13.0354838709677	157.870548387097	11.1505096774194	20
1997-06-22	3.19967202113463	17.310367025411	5.98842444129415	11.3219425844552	11	34.9670926321814	11.8005985810796	30.218767710587	3.99554814748755	3.75872277969705	2.05161290322581	17.158064516129	280.936	16.694	13
1997-07-22	3.45824877906487	20.07199974	5.829999924	14.24199982	10	35.33332229	13.08818813	29.17160667	2.968572426	4.00625	1.99666666666667	16.81	265.358566666667	18.4604333333333	13
1997-08-22	2.90189035174339	23.1133759778805	5.86961795903557	17.243758015102	10	35.0757882983499	7.91919922524869	28.3772497137901	2.61710757880437	4.77339389197243	1.34838709677419	21.1	293.614290322581	21.7313225806452	13
1997-09-22	2.77986880170133	18.6190587890889	5.83840879346271	12.7806499986601	11	37.8921501035022	9.98156946038116	33.0845389841193	2.61414894627345	9.66008321185617	1.76451612903226	18.0387096774194	275.237258064516	20.5874838709677	16
1997-10-23	2.8848710831767	14.5600819211001	5.88164005413302	8.67978338283287	19.5	35.1629519010532	11.0266297916093	31.8742597691017	3.08330711128517	12.0209183673469	1.58387096774194	13.4322580645161	178.769903225806	16.4728064516129	23
1997-11-22	2.84277147476137	10.5996745226464	5.92049791344197	4.67461193352508	33.5	34.6516828014815	6.15963791848807	32.6572118909297	2.0499935297929	2.43915505884894	1.95333333333333	5.84333333333333	134.509566666667	11.2635933333333	31
1997-12-23	2.66118529620562	8.17982001109023	5.86249263350207	2.33015155179584	43	38.8132301021693	13.9493487906274	35.2359443902124	7.59901393421781	1.76839625233464	1.9741935483871	3.7741935483871	136.278677419355	8.39644193548387	73
1998-01-23	3.19054986965854	7.11192235857644	5.66682934257556	1.44743254412377	43	41.539526692034	24.914568739973	38.2271615643106	20.1941689532078	1.30504018236759	2.58709677419355	4.31290322580645	102.361387096774	6.93742903225806	93
1998-02-23	2.74156525230956	6.65097053625368	5.69080876045956	0.960161775742647	102.5	37.843592445909	25.9291251179044	34.5145033400231	19.4971521532353	2.56134650735294	1.82903225806452	2.39354838709677	138.731806451613	6.07990967741936	187
1998-03-25	3.27728491827451	7.21657998203834	5.849999905	1.37181128846189	94.5	32.6853631314989	25.3005918377799	27.8338189387576	17.730083019954	3.81188880471622	3.5	6.56666666666667	134.8768	6.29502666666667	31
1998-04-25	2.73123925698773	8.33167241541278	5.85319988804749	2.47699547810378	23	40.7300257556389	27.8197873810264	32.5708461348179	11.5161116935731	7.01968008858817	2.46129032258065	9.30322580645161	102.541838709677	8.06530967741936	31
1998-05-26	3.076792398206	13.9722516987383	5.889999866	8.08138201544834	14.5	39.9725330168466	19.6959764928147	35.1905110113282	9.12488093202135	4.47993798361402	2.43225806451613	14.9774193548387	156.980290322581	12.1772580645161	14
1998-06-26	2.96076684386141	21.5782387650724	5.900000095	15.6784709821395	10	38.5582366523032	12.4316209411224	33.679392987649	2.93158655276239	4.16406341107872	2.04838709677419	17.5612903225806	255.224580645161	16.9996451612903	13
1998-07-26	3.63167945532054	21.9201846451793	5.91508520138092	16.0050994518466	11.5	36.8352097099429	11.3710375691114	32.0408498382897	2.11572098808242	5.50131505494506	2.25333333333333	21.1466666666667	279.141833333333	20.8072666666667	13
1998-08-26	3.09380821442089	21.8713085588214	5.909999847	15.9619381209513	13.5	36.4295874762921	11.8308265624096	33.2859823187176	5.39761018340694	8.40453202409835	2.16451612903226	20.9322580645161	284.911838709677	21.3362903225806	13
1998-09-26	2.56797683455867	16.5533677002426	5.9005072199136	10.6524322468352	17	38.3110841301523	13.475408051876	33.2590043723014	1.97275288959763	11.2086384515536	2.28387096774194	15.1516129032258	193.123451612903	18.0272580645161	22
1998-10-26	2.54450635825322	13.5122468275436	5.90376157578704	7.60828271074494	32.5	34.4308742310105	11.2814026573817	29.0734958877841	2.88786464129807	5.5721126545116	2.00333333333333	11.7933333333333	111.312	14.3817333333333	29
1998-11-26	2.61616712902402	8.75740342213149	5.90984374519252	2.84779585718085	178	40.4623582184067	14.9783322302976	37.6175578734158	10.9449784205556	2.62839245554524	2.94838709677419	4.67096774193548	145.737258064516	10.5543935483871	51
1998-12-27	2.2374552119062	7.36301512526728	5.9488477707761	1.4141673538484	178	37.1772527232081	20.871605955692	34.8680526928098	17.9348713047589	2.79111176887207	1.80322580645161	1.21935483870968	129.153225806452	7.44837741935484	93
1999-01-27	4.28992749440541	6.63055547835291	5.97798219577705	0.65257328245413	178	35.5626788388879	26.7944657439394	31.2628605125591	21.3900626946668	2.38910079543573	1.94193548387097	3.1	92.0296129032258	6.37762258064516	154
1999-02-26	8.38301187872918	6.09088584409628	5.87687695200503	0.214008891905475	178	37.0757445141623	39.0122132666054	30.869888587899	30.1876645785626	1.00703821785962	3.7	1.25	139.122566666667	5.79912666666667	310
1999-03-29	5.47546087900221	6.83087404556052	5.97961431897807	0.851259726492918	162.5	45.1870818610797	42.4016395817351	40.7051369335988	33.1394023061168	6.93312298258063	2.38387096774194	6.96129032258064	121.495419354839	6.17713225806452	89
1999-04-29	6.60327263540963	10.7361046089898	5.6675554692594	5.06703021372058	13.5	40.5451968128018	37.2210335572201	33.7097465361297	16.8936023646246	10.5689575437318	2.17741935483871	9.48387096774194	142.770967741935	8.81717741935484	14
1999-05-30	6.59646313095467	15.3271797814094	5.70024961393846	9.62881625665466	10	39.1821721716325	27.5144321415021	34.9367125241412	17.3775160572301	1.00583596489169	1.63870967741935	16.4548387096774	392.40035483871	14.6489677419355	13
1999-06-29	6.67397241134776	19.1469676226831	5.72491964974455	13.4184534722196	11	38.5603899110022	21.2830547182588	32.5076581242146	10.4234526732368	5.47425485671353	1.97333333333333	17.12	407.2104	19.5376333333333	13
1999-07-30	6.27835105320702	22.3045486812427	5.74895951567383	16.555589165727	10	37.3443307444078	16.1198922142365	32.9649039945773	6.22764345355412	5.39376252733236	2.39354838709677	20.9322580645161	365.244870967742	20.5387096774194	13
1999-08-30	6.07091246977053	20.2515336926667	5.74341654373333	14.5081171494167	10.5	36.78239313475	15.5870645896667	31.172738331	5.22284685435	11.0514270833333	1.84193548387097	19.9838709677419	350.194387096774	20.726064516129	13
1999-09-30	5.66030481000349	17.3684231807708	5.75577623357963	11.611171001434	20.5	37.8471898196738	14.4087068196866	33.8586302622346	5.53532041643385	6.89120011844023	1.8258064516129	18.2161290322581	256.173322580645	19.2380967741935	17
1999-10-30	5.4353909147762	11.6611238291006	5.75	5.91279105858413	24	41.8582652366742	19.4898059836417	37.490441238044	12.232793341588	1.92570374008307	1.38	11.2933333333333	163.621733333333	14.9797666666667	26
1999-11-30	5.37505738891094	8.73377689116861	5.75436649167414	2.97722379526706	70.5	40.7224637352071	20.0438058569089	38.4114423973884	15.6830711154754	1.79906067566714	2.5	4.74193548387097	144.314483870968	10.8926451612903	42
1999-12-31	6.56308689431875	6.99867262322767	5.80043049496287	1.1982421282648	70.5	35.9658266896979	26.4014769543711	32.6855597060606	21.7662973669324	1.13242364969618	3.40322580645161	3.50967741935484	130.349290322581	7.41502903225806	84
2000-01-31	6.33781275575761	6.101976447296	5.81889854667015	0.283797916993846	128.5	39.5823894996985	33.3830649077354	36.7776531014462	29.9869322636554	0.974958446340218	1.73225806451613	1.32258064516129	120.781741935484	6.04717096774193	187.0208729
2000-03-01	7.3360345600036	6.10159228064777	5.820000172	0.294039971261311	104.5	39.5916438302527	37.0956151402365	37.4021024990627	35.3593017343764	1.30667455981731	2.26333333333333	4.99333333333333	115.8107	5.74629	161.4516129
2000-04-01	6.48691703789967	7.2155294495055	5.88472873791362	1.33080071208	31	40.7632617367175	39.1717649958763	31.5723250887313	19.0236372968987	10.57366125	2.54838709677419	7.11935483870968	123.022161290323	6.4550935483871	31
2000-05-02	6.68759861538541	13.361424998475	5.840000153	7.52088316629167	10	37.9745142217237	30.5598850283333	31.500233333375	11.1099959956875	12.6839681993477	2.32903225806452	11.2838709677419	127.613290322581	9.40425483870968	13
2000-06-01	6.62623925200159	17.4605586369854	5.849999905	11.6095091964315	24.5	34.6227418648863	20.6506804424898	30.3469463520408	10.690891152884	0.845392128279883	2.15666666666667	16.5533333333333	271.530266666667	16.1170333333333	13
2000-07-02	6.72864059566491	19.7764733357734	5.849999905	13.9264734253579	24.5	35.8802944784108	18.8233506950707	28.9484285407552	4.99402812981993	14.4795801271583	2.35483870967742	20.2612903225806	321.489193548387	19.8796129032258	13
2000-08-02	6.56154683322024	19.8140941917639	5.849999905	13.9640942933353	24.5	33.3822430891662	13.3597062376006	27.9609142563965	4.04654489736414	8.34975218658892	2.32903225806452	18.3225806451613	245.802483870968	19.9134516129032	13
2000-09-02	6.28154335909963	21.2953530827863	5.849999905	15.4453531720384	24.5	34.2682818788893	13.6624700029019	30.0557075285185	5.53996846997847	3.36532860891842	1.5258064516129	20.4451612903226	236.013709677419	21.4987741935484	13
2000-10-02	5.71909563457123	17.6514294114488	5.849999905	11.8014295057381	24.5	32.3183588010658	8.80412656265603	27.5667577400581	0.95413717868139	2.43056189053161	1.36666666666667	16.57	171.2837	18.8830333333333	17
2000-11-02	6.61289771844362	13.1535051213047	5.8342592542963	7.32294954851683	24.5	38.6781973798129	16.6964565402357	34.9393046932155	11.79271513833	3.45753787878788	1.92258064516129	11.9193548387097	244.255419354839	14.9453548387097	27
2000-12-03	5.87781656805172	10.0097847444677	5.84764111685185	4.16214362758785	24.5	33.904147668382	14.12700802192	28.1729526523507	4.14434479928449	7.65943402777778	1.7	7.18064516129032	141.519580645161	10.6042419354839	31
2001-01-03	6.01371906803608	8.19641680139593	5.83297351932338	2.36279748494417	62	36.3586097430285	21.2748869673129	32.1376991484388	14.2430829138606	8.22459757038955	1.56774193548387	4.86774193548387	111.623903225806	8.28169677419355	51
2001-02-02	5.82082777796235	6.91105816518066	5.829999924	1.08236801355675	81.5	38.8251738840342	27.1064812274803	32.1075980339392	18.0125061795297	6.85087342009144	2.32666666666667	3.19666666666667	131.3783	6.83458666666667	87
2001-03-05	5.67226646805883	6.518000126	5.840000153	0.677999973	101	36.77430474	28.34786626	33.49277882	23.31830013	4.6	2.63870967741935	5.1741935483871	139.777677419355	6.25110967741935	122
2001-04-05	6.1983811196634	8.01098901257434	5.84801744687755	2.16340887282896	36	7.34652383305246	5.14057547997085	22.9611529871978	12.9856966721471	4.36407697282567	2.60645161290323	9.89032258064516	181.489967741935	7.45699677419355	15
2001-05-06	5.73356598928078	10.3372860584388	5.849999905	4.48728615268492	16	34.2153629701969	22.7979176233969	27.9190530202831	8.49445631400246	6.05458923076923	2.63870967741935	9.01290322580645	169.979290322581	9.73557096774194	14
2001-06-05	5.67236795827484	16.3218841962723	5.8652598654605	10.4559943371708	10	32.2480889592608	15.126625549688	26.3935245869892	6.30345113250038	3.37827269230769	2.07666666666667	16.6	336.333833333333	14.5314333333333	13
2001-07-06	5.81967271546405	19.7933144625469	5.85015847648269	13.9425217044601	11	32.7110698572813	13.5727782508428	28.4158393413739	3.82104417331195	15.3182438957726	1.91935483870968	18.6451612903226	380.174032258065	19.6753548387097	13
2001-08-06	5.31864063121128	23.2831525658539	5.869999886	17.4128412680736	14.5	31.5099549652941	13.8429900471586	28.3523787247659	6.18863319457653	14.7758444433137	1.94838709677419	19.8322580645161	358.46935483871	21.5046774193548	13
2001-09-06	5.88681811040608	14.6170892635416	5.86544066668797	8.75230805566273	14.5	24.179135578749	7.25565746293881	19.9832292436552	2.62338943922552	9.21923626094036	1.63870967741935	19.0741935483871	327.305483870968	21.468935483871	13
2001-10-06	5.25537412784703	16.60800056	5.860000134	10.74800043	14.5	30.259954171141	11.3490451805228	25.6771419014404	2.51245487269557	5.4149136199095	1.92	13.7666666666667	156.0737	16.859	22
2001-11-06	5.90688987262568	12.4070460016067	5.87917352798926	6.52787247570352	35	30.4655589093849	12.6413373968839	25.3574246180232	3.58107865207591	4.0413601704418	1.43225806451613	12.1967741935484	128.688032258065	14.0586451612903	29
2001-12-07	5.83973338080897	8.14988755747193	5.87249606728118	2.27739149053684	105.5	32.3700854243424	19.0099001543913	28.1027500861717	10.1739781122836	1.77156158174603	2.73870967741935	4.54193548387097	123.899612903226	9.47663548387097	49
2002-01-06	5.29429022817297	6.54731565672055	5.87816909000508	0.669146566666678	105.5	31.5238576552732	24.2025596364623	26.4769331013101	17.4765526396314	0.804255645238095	3.3	-0.83	105.685166666667	6.85370666666667	133.2068311
2002-02-06	4.75868176470714	6.2714212800263	5.88943836174506	0.381982918281242	124	29.6969504884746	21.4932001091148	29.5058723965623	20.6122143554324	1.62683854722349	1.48709677419355	3.3741935483871	96.7987419354839	5.86749032258064	128.9628859
2002-03-09	5.19165037498519	6.74268448087317	5.88461492532084	0.858665944033213	125.5	37.4142644046393	29.1968738995189	29.8773094690191	19.7462632301308	12.9512768030786	2.43548387096774	5.94193548387097	98.6368064516129	5.86642903225806	102.9325513
2002-04-09	5.00906531445154	8.35930422571154	5.91843749586648	2.44390842345205	30	38.5893436694831	28.971050645631	31.517145692366	12.9862506166199	16.3184233048433	2.56774193548387	9.01935483870968	113.81135483871	7.23304838709677	23
2002-05-09	4.67050914569445	12.4567346113695	5.909999847	6.54728862547099	18	36.3756419098075	23.5685939086189	30.2474044576061	7.63252373405543	3.87140192307692	2.20333333333333	10.4933333333333	133.932266666667	10.0648633333333	14
2002-06-09	5.56266899541447	16.7316188281745	5.90120963688097	10.8275089497283	10.5	33.8807163764749	15.9630189385512	30.0395125631494	5.38150101232059	13.5681906432216	1.43548387096774	15.3903225806452	252.964741935484	15.575064516129	13
2002-07-10	4.08311180435238	21.7277867275375	5.96999979	15.7536899719375	12.5	32.8241372228665	15.8028163908751	26.426976048181	1.61207182141557	9.78118158249158	2.22258064516129	21.241935483871	349.055096774194	21.0762580645161	13
2002-08-10	4.39063078556746	21.3636661140867	5.96999979	15.3939272299018	11	31.3398059797322	11.2530096640031	24.4015622413579	3.20873129796183	6.35747866451151	1.86451612903226	19.0354838709677	302.962709677419	20.6507741935484	13
2002-09-09	4.52567884735486	19.6179172502551	5.97993991243952	13.6381745614701	13.5	30.2766679284619	10.2182824068391	26.377979800346	2.69764993351673	5.08327741712059	1.75	18.94	236.421633333333	20.3095	14
2002-10-10	4.03104492883578	14.4453165979492	5.980000019	8.46531657777344	14	32.5641130064258	8.86912086929688	28.7392536609958	2.88241308333984	6.4012744140625	2.11290322580645	13.1935483870968	149.309709677419	16.5673225806452	24
2002-11-10	4.14721939053803	11.8134582136426	5.980000019	5.83345818916064	32	30.1492612538013	9.71589912723853	29.9304003269312	9.03558912513208	2.44279327392578	2.21612903225806	10.5064516129032	144.886612903226	12.3807741935484	31
2002-12-11	3.9818276530725	9.02636673555222	5.980000019	3.04683340541128	25	35.8446202089367	15.8849781855038	32.0162319359425	9.98371869224833	2.61962495028064	1.79032258064516	6.29032258064516	169.817387096774	9.53289032258064	44
2003-01-10	3.61764373905714	7.30575143626308	5.98637710988971	1.31906902131998	37.5	35.6867355749621	19.3932201762171	32.5527604126307	14.6953208244641	1.71353564037717	2.59	5	131.794366666667	7.78486333333333	74
2003-02-10	6.36438636353974	6.18517234079257	6.00513145377247	0.180040887020099	132.5	29.9096240357539	24.6898704790363	26.7458068784196	21.3215007681815	0.419225083029419	2.35161290322581	1.14193548387097	136.354096774194	6.39214838709677	139
2003-03-13	3.99063743601933	6.96267353602144	5.92017500598196	1.04422691412524	50	37.0509491981633	29.4338699720092	31.3642139420937	18.3257976942766	6.7771783132896	2.18387096774194	3.46451612903226	137.766451612903	5.95701935483871	187
2003-04-13	5.6615789013562	8.02944357560985	5.84924296676309	2.18080526553025	30	34.3440132725472	28.9024434393964	28.1598358200648	17.4370416740287	2.9708664021164	3.10645161290323	7.82903225806452	120.586612903226	7.11072903225806	31
2003-05-13	5.97342499846808	17.9586295593867	5.860000134	12.0986516509498	10	31.3189612900222	20.7877849493007	26.4665289336533	7.18403255038904	2.57213055555556	2.01666666666667	14.9933333333333	167.160533333333	11.1977	13
2003-06-13	5.56115463319582	22.7139842901876	5.87266849069549	16.8415206242402	10	31.3301445921442	18.5991919962459	26.44723845727	6.20695866806275	9.92909210611873	2.0741935483871	18.7967741935484	285.495387096774	16.8681935483871	13
2003-07-14	5.84510941681095	21.447912144106	5.87540992387597	15.5731659387006	10.5	29.1810520970705	12.5733123570165	24.669034338915	2.37107431544814	5.83687085470085	2.1741935483871	23.1870967741935	330.812451612903	23.1887096774194	13
2003-08-13	6.12331621360734	24.0278518237509	5.88713347598866	18.1414104680876	10	29.0301187765751	12.7557158209576	22.1391612492357	1.37249497434985	4.33713160588191	2.02666666666667	24.93	355.213466666667	23.7726	13
2003-09-13	4.65768292257222	18.4047016628914	5.889999866	12.5146574253981	12	31.6519419297141	11.7448665961891	25.646522392719	2.81745405101622	2.74980121025424	1.95806451612903	19.4161290322581	283.095258064516	22.1704193548387	16
2003-10-14	5.06909842811627	14.7793598019067	5.90003041664372	8.87932938460475	32.5	31.7289554522298	10.961041366297	28.5060624591194	4.528541504101	3.61356926897743	1.71935483870968	14.0870967741935	155.389483870968	17.0754838709677	23
2003-11-14	4.7123089823434	9.98254377256787	5.905895707016	4.0766480646541	26.5	31.8428777359886	14.7619964138609	26.7380074205291	7.14745380963738	9.02159804232804	1.68709677419355	6.15806451612903	127.114806451613	11.9899677419355	31
2003-12-14	4.20520606360954	7.92694549575175	5.9000086062504	2.0269368894371	135.5	35.4734611829933	18.3812405541652	31.2223812107267	12.8242511439372	2.67571923904097	1.12333333333333	5.06666666666667	106.864033333333	8.99398333333333	45
2004-01-14	4.76692909975911	6.7940570362824	5.9100861791041	0.883970856316664	135.5	31.6672001266953	21.6430737448608	27.2301528596865	15.5060765487377	1.16026534480245	2.53548387096774	2.81935483870968	96.4103225806452	7.07138387096774	87
2004-02-14	5.09011035755489	6.35895959810356	5.92577771060337	0.433775760650078	228.5	29.2086414457606	23.7250866326034	25.6258419270215	19.0260892586403	0.778799095243778	2.49032258064516	2.98064516129032	116.865483870968	6.11609032258065	193
2004-03-16	9.86883923197145	6.11771804190303	5.91079009849897	0.214172448923032	272.5	28.6941942885858	27.0348096383924	30.6372887336533	21.6503626799145	1.73038238650977	2.54838709677419	3.15806451612903	116.953129032258	5.86012580645161	273.6076366
2004-04-15	5.0626627277602	7.15410262314922	5.93207883209722	1.2219919620824	29.5	29.5781357358131	24.1169027763857	28.3961477655942	13.3513136392257	6.91060504247272	3.17	8.11666666666667	100.5617	7.09188333333333	27
2004-05-16	5.95469324622257	9.99765213183358	5.920000076	4.07765205440673	13.5	28.7178709358246	19.6827057676659	20.6500820914787	4.5477174682211	8.93093950549451	2.82258064516129	12	109.852064516129	10.0630483870968	14
2004-06-16	5.95429002149506	15.782705844771	5.920000076	9.86270577072724	10	27.9834384098856	14.3108141371322	22.7580320739378	4.85130259924776	4.39011188747477	2.55483870967742	17.1516129032258	255.454451612903	14.3561612903226	14
2004-07-17	5.38724970750601	19.5813203262338	5.92936261121347	13.6524083249445	18	28.3380263448692	11.1307343340021	22.5683167228837	2.51628761095008	3.16900286646293	2.28387096774194	18.9935483870968	258.708516129032	18.5331935483871	13
2004-08-16	5.40112835629054	22.3425325484353	5.929999828	16.4125327239155	15.5	25.7601188156728	11.7437216027144	22.0980556440793	4.22657758524335	4.27798452646309	1.75333333333333	21.73	284.3007	21.8245333333333	13
2004-09-16	5.69533723117893	20.0513395520991	5.929999828	14.1213397214189	14	27.6875031616742	11.5356832134208	22.2532337246744	2.24646071578912	7.405119130651	2.05483870967742	18.6612903225806	237.878193548387	20.235935483871	14
2004-10-17	5.29087552610338	15.47843154504	5.929999828	9.548431718416	26	27.9731092677958	9.578483920192	22.8297423300068	2.26869195448	3.38735753151261	1.93225806451613	14.3741935483871	143.061322580645	16.8719677419355	23
2004-11-17	5.04615756654684	11.1385632167603	5.929999828	5.20905319334344	22	28.3552850422784	11.8120680581131	22.2227382341151	3.10799738292426	5.43406528597598	2.3	9.06451612903226	139.175548387097	13.0312903225806	31
2004-12-17	4.75438446946876	7.59605251349796	5.940000057	1.65531774609854	34.5	33.4079846863557	17.7443675477376	30.3522834997784	13.2308090664105	4.73905612244898	1.74333333333333	4.24333333333333	122.522833333333	8.88676	73
2005-01-17	4.95687159138892	6.99533122636907	5.940000057	1.04605315536422	119	30.5607938408874	17.5317673115383	25.7478561958055	11.3662672117053	6.887998046875	1.9741935483871	2.75483870967742	82.5407096774194	7.15369032258064	94
2005-02-17	7.06010507868002	5.76798688241351	5.85463374938023	-0.0563032815334712	232.5	29.9988945548571	25.8995946801837	24.6701457171116	21.0734742423073	5.24889469279775	3.56451612903226	0.635483870967742	130.785935483871	6.09806129032258	285
2005-03-19	9.67320096966209	7.69599979302789	5.41843861340684	2.27756117942098	292	34.0997199800051	34.3751533105725	26.0298013930523	23.1118635034747	7.68724503293381	2.22666666666667	1.87	127.534766666667	5.78895333333333	310
2005-04-19	10.0183196977663	9.69032395143806	5.29924324211143	4.39108071058105	11	32.2062718794701	30.8808992531785	23.9394697553991	12.1893547016327	14.7567001432194	2.51935483870968	10.1774193548387	124.687677419355	8.19477096774193	24
2005-05-20	9.84023401184533	13.4888658668859	5.36495242548655	8.12391344191041	10	31.9860134071807	25.9479162386557	23.7099536387638	10.6440100616903	8.56419892857143	1.95161290322581	13.2387096774194	146.06664516129	11.2373516129032	13
2005-06-20	9.42157580906066	18.95200043	5.409999847	13.54200058	10	29.65570475	16.05505695	23.43351354	4.948714062	1.685	2.48709677419355	18.5290322580645	256.375161290323	16.2124193548387	14
2005-07-20	8.8518032526621	22.6703348009739	5.420000076	17.1845303566269	11	29.677312322311	13.4250074144522	23.3923744700469	3.78009625134191	5.86567783456213	2.34333333333333	21.54	276.881366666667	20.129	13
2005-08-20	9.00098735376065	18.9734085941719	5.42932327283022	13.54398518516	10	21.311602198746	4.96712160529131	22.4975680982213	4.37893647705716	4.14609195168737	1.80967741935484	19.8903225806452	220.620741935484	20.8224193548387	13
2005-09-20	8.60245339534512	18.7240579173692	5.44331411454221	13.282962507657	21	27.0745380150726	13.7385696259868	20.8497982638755	2.84343433457472	5.6800576805684	2.09032258064516	18.3290322580645	218.861161290323	19.5776129032258	20
2005-10-21	8.08748126736813	14.8945548583983	5.45881925294315	9.43621666886302	16	25.8672156329751	7.66086424695506	23.1510744011186	3.58377946948849	2.11111700353218	1.34193548387097	12.3903225806452	126.247580645161	14.9249677419355	28
2005-11-20	7.81162152879996	11.6091894077302	5.46413694444558	6.14419408466747	32.5	26.2471726939602	11.3986087486035	23.0588645641641	5.56488435181381	7.99667786720614	1.43	8.88666666666667	95.328	12.2199333333333	31
2005-12-21	7.48559270959889	7.09387285739805	5.480000019	1.61356584796961	52.5	28.6914472895356	19.5634376231918	24.3704690151902	12.7671464294505	3.87431833534808	3.40645161290323	0.964516129032258	112.384548387097	8.35922903225806	77
2006-01-21	7.31758147999859	5.90046916548909	5.49619030794256	0.40217971748822	31.5	31.0395113874785	24.4190676669585	25.7331349976471	18.2248094121724	1.9246138011189	1.83548387096774	-0.22258064516129	88.7185161290323	6.35515483870968	148
2006-02-21	8.02594627031323	5.34231681375934	5.47051642769869	-0.128199613939355	31.5	29.1438115155045	27.7450734888791	24.9338729659413	23.5688808986702	0.551935897317138	2.42903225806452	0.983870967741935	107.031193548387	5.65424516129032	310
2006-03-23	10.6053659446094	6.09521709929675	5.28042062716817	0.807389071717809	31.5	29.1671349533424	29.5934791484685	24.4419035954191	23.4093890539485	0.677866175029113	3.15333333333333	2.57666666666667	109.725133333333	5.59042333333333	310
2006-04-23	10.3642681760528	11.5120721960476	5.260000229	6.25240265827228	11.5	28.6333067449161	26.6112294246858	21.4055953058414	8.2526855958162	12.5988749849687	2.41290322580645	10.0064516129032	122.564516129032	7.9302	14
2006-05-24	9.9407433564229	15.2539376150225	5.28000021	9.97244094976277	18.5	29.3007719349157	21.8429077853915	23.7509286327591	10.0682432929546	0.376860979929162	2.2	13.8870967741935	216.666451612903	13.044064516129	13
2006-06-24	10.1308561704092	19.7074166645964	5.28394124435806	14.4274693298963	11.5	26.9412371043533	12.1233583738263	20.505950277965	1.90789631640067	4.68005189197936	2.50645161290323	18.0290322580645	269.523806451613	15.4144838709677	16
2006-07-24	10.0942111814372	21.7598700508257	5.30619827044648	16.4585866271539	16	27.2344651384419	12.7395715683657	22.5341706798095	4.37714265242857	7.39328369140625	1.67666666666667	23.2533333333333	341.7454	22.8367	6
2006-08-24	8.7124631878964	19.0051893275664	5.32664253582919	13.6785467950909	20.5	25.6825424183663	11.5666404969026	20.6714760866877	2.19367023922608	4.61396053415127	2.16129032258065	18.9741935483871	233.253387096774	21.8585483870968	14
2006-09-24	8.86224392297409	19.3273897875554	5.340000153	13.9864957173673	13	24.0324306872244	10.9976182322463	19.2847063226806	2.0076328863075	3.47284196387932	1.52903225806452	17.5838709677419	200.368	18.4624516129032	16
2006-10-24	8.29478812808799	14.9865241398575	5.349999905	9.63660973634758	25.5	25.1927758553561	8.77453132077493	20.6475703961538	2.3608024518547	3.6737037037037	1.47666666666667	14.1333333333333	159.103866666667	16.0984333333333	22
2006-11-24	8.92532122944704	11.801309995386	5.369999886	6.42938183136908	37.5	24.8029092774701	11.3641106364063	21.2175926887445	3.58568953059855	6.15917274052478	1.73870967741935	8.62258064516129	122.627580645161	12.1099032258065	31
2006-12-25	7.38770389278279	9.34763721364533	5.37257330021867	3.97434389892933	56	24.71714089132	12.2914496042667	19.8573035554667	3.535422150524	3.60064166666667	2.31935483870968	4.85806451612903	117.588516129032	9.00453548387097	51
2007-01-25	7.34165968749061	7.29297033397357	5.38335581286625	1.90989314878537	70	24.8509445849772	15.8505953221764	19.7545130418428	7.9861829142281	3.06612932956104	2.56774193548387	5.08387096774194	103.70264516129	6.95742258064516	76
2007-02-24	7.85138256703395	6.8051160908158	5.389999866	1.41483278436386	98.5	25.5738909931083	20.2965647532953	22.3029323313516	12.0622756549223	3.06402291869129	2.20666666666667	3.72	111.593466666667	6.18423333333333	120
2007-03-27	7.5912531954266	6.89053051644788	5.389999866	1.50056329050585	30	27.4184422638985	23.5261367971027	21.9939677503586	8.25816035594607	6.75917305060642	2.90322580645161	6.76451612903226	112.313774193548	6.70698064516129	24
2007-04-27	7.3813084125122	14.8409654948506	5.400000095	9.43996475029621	13	25.7059539276247	15.2926483123998	21.4237946793367	5.83641457510559	7.25382825072886	1.63870967741935	13.1451612903226	129.142903225806	10.9087064516129	13
2007-05-28	6.96490599910392	16.1578251917812	5.404999971	10.7528252270313	13	24.81186713475	11.69620283525	20.6039756575625	4.011007922925	4.2592109375	2.23548387096774	15.7032258064516	206.721870967742	16.1362580645161	13
2007-06-27	6.83403864778992	19.0304861831893	5.41582988448285	13.6147934836471	16	24.3687328265535	13.275805452524	20.3564629858882	6.35256725579441	18.8450975222908	2.30666666666667	18.1166666666667	340.519433333333	19.2044333333333	13
2007-07-28	6.32267238231523	19.5279123504353	5.42156253725	14.1058810706892	25.5	24.6059730232757	13.343040678125	21.4426843962333	8.11560093054715	5.76817190279312	2.0258064516129	18.6903225806452	339.183870967742	19.9140967741935	13
2007-08-28	7.54900717825168	21.1328945127394	5.43006569712526	15.702623647443	15.5	23.8204787125818	12.8616238690422	19.7354336835553	5.96806390528582	6.97809348342512	1.94516129032258	18.7935483870968	302.086161290323	20.4398064516129	14
2007-09-28	6.17850705819879	16.387401408145	5.440000057	10.9472810915911	47.5	25.3342267581487	11.8860650739397	21.9344402270261	8.10254798960696	16.0173184675656	2.63225806451613	15.0516129032258	210.407193548387	16.8861612903226	23
2007-10-28	6.09143729523415	14.2719458585638	5.44519560691622	8.82454898750085	47.5	25.2784346649645	8.54216378622608	19.3868382587456	3.78576240107236	3.24263719569971	2.70333333333333	11.1	144.5789	13.2300666666667	31
2007-11-28	5.94027229736439	9.65218446300415	5.48937745984253	4.16280700085415	47.5	24.6521522196095	10.6771516528947	17.2596538935503	1.39239354540157	3.91000313433479	2.71935483870968	4.82903225806452	128.157064516129	8.7609	76
2007-12-29	6.03819805861104	6.94646743430699	5.47126863341777	1.47519880121362	47.5	27.1915646789772	14.1517279042672	20.9850359834963	7.47247796787757	0.920063155168783	2.75806451612903	2.24193548387097	114.716032258065	7.08853870967742	122
2008-01-29	5.69543908755459	6.41881950085757	5.46537755848837	0.954171239364619	93.5	24.0318584933836	13.3954222369572	21.5828369180966	11.3699305244453	0.846934471483326	1.7741935483871	3.66129032258065	108.80335483871	6.2218064516129	160
2008-02-28	5.81567957140475	6.83847378217061	5.46999979	1.36885139419021	76	25.5852392052926	15.7258484353531	20.4726784668956	8.13546236518896	3.87513020820416	1.80666666666667	3.66333333333333	109.4583	5.94325666666667	158.5045395
2008-03-30	6.10131910075185	6.86227121685514	5.47996266391718	1.38246845096606	101	29.3122172117178	27.0703062306546	18.092807486271	10.2073842291194	3.39896193968659	3.98064516129032	6.15161290322581	101.698419354839	6.19321935483871	130.7641721
2008-04-30	5.88610407904753	11.7002269063516	5.48365131837791	6.21635583370917	16	26.6615710821943	19.0779030852587	19.488611444251	4.78855820933786	6.23780795102367	2.30645161290323	9.09032258064516	103.771935483871	8.4428064516129	14
2008-05-30	5.59463582423225	14.3329743181893	5.489999771	8.84244563590188	13.5	29.9613770721172	18.6899489580144	22.5492591400225	7.70431141270954	4.99625957926371	1.98	15.7566666666667	235.046766666667	13.5317	13
2008-06-30	5.39615469822946	19.0820566338351	5.49706205573098	13.5849945773021	17	30.026752846297	13.4255962907662	22.9719295972249	4.6606920533045	3.65759624165548	1.75161290322581	18.4451612903226	345.390387096774	18.2818709677419	13
2008-07-31	5.8830562773197	22.2130553038889	5.50305562515741	16.7099996743519	17	25.7805552668518	14.978074965	21.5135319441667	7.39300913626852	4.02568516012498	2.10967741935484	19.9548387096774	305.515903225806	21.5178064516129	13
2008-08-31	6.17115916740383	21.4189025130742	5.51782107752835	15.9010814357595	13.5	25.3119855271821	14.6764053337346	21.048144512523	5.04966697049985	4.14980141223704	1.85161290322581	19.2935483870968	272.401516129032	20.6940322580645	14
2008-09-30	5.36758793980282	14.2616556370459	5.51015728851953	8.75149834853882	21.5	24.1777679779278	9.90922209018311	19.3734859231738	2.17400080141772	4.55409057617188	2.52333333333333	14.1133333333333	238.760566666667	17.5660666666667	24
2008-10-31	5.28971551808461	10.2913938862293	5.51277801391667	4.77861262940521	40.5	25.2244909388008	10.2662630876016	18.5592093804065	3.46710199265041	4.19595782520325	1.8741935483871	11.1806451612903	128.744064516129	12.6833870967742	30
2008-12-01	4.62773079884066	8.02546351180273	5.510000229	2.51567074654287	40.5	26.5518859447239	10.1333555285777	18.5714927843783	4.25548394016196	3.14810890124921	2.13870967741935	6.16129032258065	135.420096774194	9.98250322580645	43
2009-01-01	4.82756568968506	7.33313730734835	5.51683365898389	1.81614227251954	108.5	27.289592773901	15.0957716729957	21.621997457095	9.50920587625087	2.33590481986093	2.33870967741935	1.53225806451613	114.516516129032	7.39787096774194	86
2009-01-31	5.25312213753406	5.99188049312905	5.53505183814403	0.457283809832543	190.5	23.4287337719945	16.5386937469729	21.60004866427	14.497029888019	2.24654329860863	2.36666666666667	-0.27	114.467866666667	5.96233666666667	187.8888534
2009-03-03	5.6177872129182	6.40763968881682	5.539999962	0.867670837896815	137	24.1954389523674	24.249243677717	19.936115547703	17.4012066288874	1.34595157407407	1.93225806451613	2.27096774193548	103.711774193548	5.64335806451613	151.6468591
2009-04-03	5.67628569746502	7.73523884015412	5.55878494415425	2.17734639597437	30	23.9215400332225	23.1326984162725	19.3180561376288	12.540160920855	5.01508921875	3.31935483870968	6.63548387096774	107.975387096774	6.08871935483871	31
2009-05-04	5.29046914939397	17.0841564902588	5.56675206824965	11.5176851788999	10	24.6189398283272	15.3553577067984	19.8774776935646	4.82245353621963	5.87990127955944	2.0741935483871	12.7032258064516	153.429903225806	9.95745483870968	13
2009-06-03	6.19686960988349	20.2205219927038	5.570000172	14.6505218148087	10	22.8725387290661	10.5514760818631	19.3744906471823	4.42125713587791	1.52300395405376	2.55	17.6366666666667	302.6108	14.993	13
2009-07-04	6.13806779598774	20.0839086794381	5.57801746587755	14.5063285160708	27.5	24.3173549781421	14.9393040780997	18.9783851149099	3.24551394768275	6.21225771077596	2.62903225806452	18.658064516129	330.052483870968	16.8720967741935	15
2009-08-04	6.4715063301864	22.3701421406922	5.579999924	16.7905235078432	16	23.1457360890792	12.7166286500195	18.4464224038616	2.45732211594169	6.39257428850446	2.25483870967742	20.158064516129	295.343419354839	20.0586129032258	13
2009-09-04	5.90785689300283	21.3620140844621	5.5806311714513	15.7771973630368	10.5	20.2376451533196	9.51087548536626	18.2028605542112	5.19896023646109	4.84060185185185	2.08064516129032	21.2483870967742	288.910387096774	21.2559677419355	13
2009-10-04	5.51437870270993	17.9992019063425	5.570000172	12.4292401888802	20	19.8599596334227	6.83403985703187	17.2205967196216	4.88328389050417	2.19196643631436	1.88666666666667	15.8133333333333	163.880266666667	17.7907	22
2009-11-04	5.48154678088194	13.6504837521311	5.57793152010986	8.07322873503705	24	19.1616995948149	7.52715416018798	15.3510240160691	1.69691564514685	2.46687535781132	2.38387096774194	9.91935483870968	113.225516129032	13.7019677419355	31
2009-12-05	5.17495085998318	10.6011222945816	5.579999924	5.02110135251962	41	18.1308609285358	7.84698427306924	15.7597802990131	2.76218161446938	2.53774365837459	2.18387096774194	7.02258064516129	102.941838709677	10.1634516129032	45
2010-01-04	4.63334549132551	7.76797066563483	5.579999924	2.18885412152143	41	22.4566007495743	10.2597424192555	21.6533133029104	6.73988714988144	1.37986003463216	2.16333333333333	1.77333333333333	104.466233333333	7.98575666666667	74
2010-02-04	4.97927099566112	5.94417763058117	5.58417011551715	0.359870338257058	126.5	22.983094640995	13.6677721392913	20.812022640251	10.0008991756279	1.10316694601183	2.04193548387097	-0.354838709677419	138.492806451613	6.4395935483871	116
2010-03-07	5.5143610917162	7.82732504783491	5.590000153	2.23583519192838	153.5	21.9839723438309	20.0413723507715	19.5869657826796	17.413201811984	3.55075198641012	2.9258064516129	2.49032258064516	130.640387096774	5.79619677419355	221
2010-04-07	6.84213741596376	8.54931791929911	5.53000021	3.02195505622635	10	22.6708291283809	21.0770163309441	18.542065519195	12.3263143683117	5.76154434618636	3.37741935483871	6.62258064516129	108.096806451613	6.21794516129032	217
2010-05-07	6.96291753356121	11.7020699713766	5.51667387838585	6.18539609303524	16	23.2431807325631	18.317938775836	18.6776048056395	6.3031600395443	8.2965704145012	2.92	11.72	129.121966666667	9.65148333333333	19
2010-06-07	6.4241270913277	16.0905861297895	5.51918226990932	10.5714038613343	22	22.2822907328809	16.4408343546928	18.6008557872241	5.68326530038764	2.69002903494225	2.88709677419355	14.5870967741935	208.484419354839	11.6907774193548	19
2010-07-08	6.45916084692743	21.7382984854581	5.52940565431189	16.2088928294152	16	21.0838810726121	9.9558380128694	19.0924684374164	5.06064806180897	2.29257637877162	2.29032258064516	19.158064516129	326.832580645161	16.7334516129032	13
2010-08-08	6.8586225387277	21.1539904242346	5.52980981212147	15.6245307359256	11	20.8637290102163	10.7424111625094	16.8578345189908	3.38882077733357	3.1787151024646	2.06129032258065	20.8387096774194	280.349806451613	21.2312258064516	13
2010-09-07	6.80010082296109	18.93200035	5.53000021	13.40200014	12	20.68825542	10.54910049	17.67573803	3.582485653	4.355875	2.03666666666667	18.2466666666667	223.9684	19.7517333333333	16
2010-10-08	6.36627225107319	16.0926456743013	5.53006607598337	10.5623744420641	31	18.6755372622376	7.61936379424259	18.2767177894887	3.78910855561734	1.72402047962042	1.88064516129032	13.9741935483871	149.304258064516	16.4130967741935	24
2010-11-08	6.41544039125536	11.1427674238538	5.539999962	5.60217358802716	45	19.8182746820098	9.81938552419715	16.191604344334	2.62040315465819	3.54371723153547	2.79677419354839	8.83548387096774	127.477193548387	12.3598064516129	31
2010-12-09	6.29514194696584	8.48997972377279	5.539999962	2.94997976184331	51	21.5061862321408	11.2594834704199	18.5790290905219	7.2328203728275	2.83279615139987	2.49677419354839	3.98064516129032	154.824516129032	9.11934838709677	73
2011-01-08	6.10773022785799	6.61614156665045	5.539999962	1.07614160465899	51	25.0015423656733	16.541987067994	22.0616085789079	10.7612394603557	2.18061115578254	2.65333333333333	0.88	129.408966666667	6.97551333333333	114
2011-02-08	5.12688053999815	6.20975487065483	5.539999962	0.669754908654827	50.5	24.550246611816	17.1274620689411	22.9965122934622	13.6890273100871	3.07906814770213	2.22258064516129	1.82903225806452	128.191	6.03322903225806	133.7941628
2011-03-11	5.00339358111934	6.1718282031227	5.539999962	0.631828241113591	130	26.7329547712942	20.2676798993757	21.4433885937242	10.2134779443055	3.99722536076259	2.06774193548387	4.04838709677419	109.264	5.75631612903226	108.252063
2011-04-11	6.53269504547262	9.08521495496667	5.539999962	3.54521499378148	87.5	21.4040393949423	15.8848032126111	19.1780652328333	6.66837696769259	11.3390231481481	2.06129032258065	10.7161290322581	76.3983548387097	7.80818064516129	16
2011-05-11	6.40831635765422	17.80199966	5.539999962	12.2619997	10	19.2263129	13.24215877	16.92349747	5.643117207	4.23875	2.18666666666667	13.7333333333333	93.2630333333333	11.8234533333333	14
2011-06-11	5.8117648047948	16.960284130467	5.54198251468805	11.4178642897382	13.5	21.773499572038	14.4841968799568	12.111679323484	4.90200810396008	3.11246678605904	2.30645161290323	16.2483870967742	173.18864516129	16.8714838709677	13
2011-07-12	5.46762129447872	20.9426127873721	5.550000191	15.3926125973721	13.5	20.5225653502339	13.3038400752941	17.7756588618106	3.99392644307003	4.57342213227035	2.27096774193548	19.5387096774194	208.184774193548	19.5350967741935	13
2011-08-11	5.31304228748608	21.4914645042727	5.550000191	15.9418443727187	17	19.2831440057157	13.5352653442665	17.3847374260567	5.30253494103178	4.72514045975323	2.18333333333333	17.44	205.104766666667	19.8354	13
2011-09-11	5.12943813807093	20.8742037766341	5.55346998827069	15.3212797868219	17	20.418479753715	10.3286491527927	17.9897242033232	3.97736782475047	3.48516349887141	1.88387096774194	20.2483870967742	225.752451612903	20.3084516129032	14
2011-10-12	5.03322429508591	17.404707435287	5.55958059331196	11.8451406646957	16	19.9019895198988	9.56813937792659	16.9263585066246	3.00998451264141	4.66607602075073	1.51935483870968	14.9	186.476322580645	17.6435483870968	20
2011-11-12	4.44221383916431	11.6504486234819	5.56956622922579	6.08131238594446	16	21.8362717505724	7.15622017077628	21.3507271369713	4.01168027707068	2.70575618832419	1.6258064516129	9.76774193548387	133.152870967742	13.2980322580645	30
2011-12-12	4.80694379524738	9.19086159369865	5.570000172	3.60651361737818	32.5	21.2375429793006	7.26708006251255	20.1514690526491	4.08192164925761	1.5496753763476	2.04666666666667	5.26666666666667	130.288	9.99216333333333	43
2012-01-12	4.8216927628417	7.35762683644607	5.5695137992417	1.79310505469088	164	23.8511387183252	13.9381681608982	20.1263087209023	9.83984676557297	1.48927173471322	2.55161290322581	2.92903225806452	120.601161290323	7.50887096774194	75
2012-02-12	5.57462594871416	5.8463342511628	5.25561452386738	0.601677260318707	164	26.3867441570027	20.5156621296157	20.7859409414	16.4477279771515	0.874297904469082	4.11290322580645	-1.24193548387097	169.271290322581	6.12879032258065	274
2012-03-14	9.79614677583832	6.43109269129508	5.08143882969162	1.34965386160346	50.5	23.987646576159	23.909208595919	18.9251500546161	11.5092316591964	6.36436323952255	2.55483870967742	3.88709677419355	110.315483870968	5.64398064516129	310
2012-04-13	10.0592710794505	8.33132564552543	5.14995216348886	3.18137348225299	31.5	23.4444926990174	22.8146891115768	16.0826702849412	5.68639172458486	10.1708696424755	2.48333333333333	9.90333333333333	131.207733333333	7.95503333333333	15
2012-05-14	9.62815334545729	13.138054718661	4.98395443613276	8.15410028144274	21	23.0520916027749	20.2940479781937	16.2128194112365	8.53818023012706	3.6186686071045	3.64193548387097	12.2870967741935	174.050483870968	10.0998451612903	17
2012-06-14	9.47142337857004	18.0302962275936	5.01029207885805	13.020004147422	22	21.3073939550003	14.7488435995405	14.1358559724627	3.43610665584301	-0.37155952	2.34193548387097	15.9225806451613	289.298419354839	15.0427741935484	13
2012-07-15	9.40552666223179	20.4006351376542	5.03126846475833	15.3693666745148	15	21.3777650191828	16.9617449205685	15.6646262724263	4.55613228965204	8.43800523849003	2.53870967741935	20.3645161290323	375.959451612903	20.050064516129	13
2012-08-14	8.7730193437493	21.9884354325623	5.05012353970736	16.9383118938862	10	19.7150689637159	10.0741027950814	14.8523388412821	3.77321239899923	5.59118518316865	2.15	20.44	277.148366666667	20.0658	14
2012-09-14	9.02264358693291	20.0414285408571	5.08577138715657	14.9556571562171	10.5	19.03676395512	8.48376662197257	17.1497817862629	3.91063850489029	4.38680678789618	2.2741935483871	19.1935483870968	259.481580645161	20.2833870967742	17
2012-10-15	8.51213998200717	16.3473992901164	5.11424326357884	11.2331560254709	23	18.8821119095132	9.37747585160423	14.8870865775873	3.39499698979683	9.44346078431372	2.11612903225806	13.9096774193548	166.344451612903	16.1301935483871	26
2012-11-15	8.24379339620851	11.2452576684187	5.1217130411654	6.12354462511777	39.5	18.2844219036464	8.1560026416296	15.4789518698209	2.8323892337969	6.63915572668297	2.13548387096774	8.60967741935484	131.515870967742	12.2466451612903	31
2012-12-15	7.94482461453538	8.4800418109546	5.1388849711478	3.34143262466342	50.5	20.8573269656473	10.0453376614567	14.3196457457885	3.97571215187544	5.02944595651312	2.21666666666667	3.12	132.369433333333	9.06367666666667	73
2013-01-15	7.46066036362223	7.08161679012501	5.14400010049098	1.93908920494331	63	22.596832894666	13.580875137214	16.2687726531156	7.41058720660353	3.14513365310851	2.22258064516129	3.91612903225806	121.746258064516	7.20077096774194	83
2013-02-15	8.32777861900918	6.29090928188235	5.18057701647059	1.11033226541176	80	19.1465863602188	15.2364991104871	16.1524661447741	11.3579998697916	2.17848512470588	2.41612903225806	0.735483870967742	161.114903225806	6.17400967741936	135
2013-03-17	7.2736950015512	6.1561552	5.172968	0.9831872	51.5	23.938498916704	18.707542249256	20.296504300648	9.473093209312	6.366042	2.32666666666667	1.79333333333333	130.6244	5.76984666666667	147.4698795
2013-04-17	7.48888073246575	9.55135143361659	5.19133012407621	4.35839190046053	10	21.2895709595118	19.4642594552187	16.8854233904665	5.20240340281341	7.92803571428571	2.85483870967742	7.47741935483871	93.542935483871	6.6924064516129	19
2013-05-18	7.91467035976126	10.877303790141	5.20693396268792	5.66706370694891	10	17.5952987070111	11.329231984403	15.3569516173141	4.22194468771155	4.48030338921283	2.22903225806452	12.0709677419355	247.146322580645	11.0065193548387	14
2013-06-17	7.4157639344065	14.9533943604651	5.21	9.74344625	11	15.4304481819687	7.15858259556713	15.5712951568125	3.73035512109213	2.58473125	2.29666666666667	13.8333333333333	257.9684	13.5033333333333	14
2013-07-18	7.60702902705788	20.4941565656566	5.22069	15.2734873063973	10	20.5341213310718	12.4937738549036	17.1922720587141	4.13092922038899	2.53910163290144	2.31612903225806	19.1322580645161	355.890548387097	19.0234193548387	13
2013-08-18	7.39471728089001	22.8734069705804	5.23393586005831	17.6392961834084	10	18.6564037311271	9.81455338400755	15.052066625699	4.34060996232448	3.75119947654386	1.76774193548387	21.9161290322581	332.788516129032	22.6753548387097	13
2013-09-17	6.92461928068332	18.6832545706266	5.24442421483842	13.4387347708997	14	22.0278910712642	11.6581069634036	19.0871958767825	4.05466930024536	3.26329229726142	2.21	17.1033333333333	217.900966666667	19.6441	17
2013-10-18	6.71583372566295	15.5583847400884	5.25	10.3088095005132	22	17.8893434636217	9.55237846578552	14.9990134076853	2.81669227292532	2.80655023645764	1.79677419354839	13.8967741935484	155.982129032258	15.8276451612903	24
2013-11-18	6.66790370776935	11.3745154019534	5.26326821938392	6.11151765589782	42	18.0671859601352	10.5076711295267	15.5003686204057	5.10595265578759	2.19279676934636	2.82258064516129	10.0838709677419	143.644258064516	12.3146129032258	31
2013-12-18	6.12601361316276	7.6519867745077	5.27005124936427	2.38181783073702	53	17.3968496967659	9.63510234948192	16.0162020845375	7.34835748213733	1.35774275033892	2.82	0.613333333333333	171.535433333333	8.09954666666667	80
2014-01-18	6.54207534549031	7.0710159866179	5.27692391100525	1.79266228774636	81	18.3391895345713	9.85788191398681	16.398646672201	6.88988738928323	2.36096704286365	1.92258064516129	4.83225806451613	98.2299677419355	6.49369032258064	116
2014-02-18	6.467777506	7.01919232	5.285367	1.73382532	107	20.03645369	14.41619242	17.28803469	11.01085351	2.3925	2.22903225806452	3.76774193548387	126.018322580645	6.02744516129032	119.8992853
2014-03-20	6.40539483055009	7.53791808807465	5.2909618018579	2.24695628621674	111.5	22.2861123720662	12.8256912444635	18.2852002931564	5.43779377657512	5.03959097115902	2.08	6.82666666666667	113.797766666667	6.40709333333333	103.2190568
2014-04-20	6.19419210457659	12.5273511762963	5.29867974162963	7.22867143466667	10	23.6774610972978	14.5695045194578	16.0060781254578	2.75950773224711	4.14006259259259	2.45161290322581	10.458064516129	142.901387096774	9.40334516129032	16
2014-05-21	6.54679788787609	11.4333601707785	5.3012544941691	6.1324752425859	19.5	19.4153010237609	11.8948462436589	14.9925450664904	3.99670874234352	3.05804846938775	2.90322580645161	12.7129032258065	156.766221774194	11.1182193548387	22
2014-06-20	6.7068376466388	17.668772935248	5.30928560541181	12.3588284060758	17.5	18.6857611233122	10.7866005097016	15.9713083365548	3.8203870337321	4.50807312545554	2.54	17.6266666666667	244.651870833333	15.1497	13
2014-07-21	6.44379922387858	20.6248375787787	5.31476771050347	15.3100266436861	17	16.7246322819481	9.71878497746455	15.3336788907653	3.8054001305536	3.69735053168403	2.06451612903226	18.6354838709677	261.556866935484	18.8068064516129	13
2014-08-21	5.90806069968262	20.3435458417987	5.32428363359375	15.018570069533	18.5	24.2264639863796	16.1815125844552	15.9125918684284	3.72008459386727	9.88296649169922	2.04516129032258	18.3193548387097	282.382694892473	20.1856774193548	14
2014-09-20	5.64445482625081	18.3492731996668	5.3284375	13.020544590861	14.5	19.8649836797585	10.3830115454156	16.3551225588738	5.11031372356858	4.96359346692287	2.23333333333333	17.6566666666667	175.479845833333	18.0079666666667	19
2014-10-21	5.57999685715563	17.2769778217516	5.33997924804688	11.9369802631579	17.5	20.4827254325438	8.95376223019859	15.8107050713922	1.8528914869775	2.14388143439042	1.85806451612903	15.2709677419355	129.463260752688	15.741	25
2014-11-21	5.6995656576231	12.6405823214546	5.33	7.31172003415742	18	19.1405470235602	7.66793065680381	16.5571923217638	3.10398588360228	4.26093017776436	1.43870967741935	8.66451612903226	139.313135752688	12.7006774193548	31
2014-12-21	5.21741649643178	9.99115302086374	5.35	4.63919419806545	55.5	19.1845863670502	12.2819645598733	13.2920498814198	2.08635282118056	2.71669127877385	2.08666666666667	6.41	143.785586111111	10.0170366666667	47
2015-01-21	5.42575729691186	7.90451648657523	5.35	2.55513918341656	55.5	16.8632998519329	8.64216156298702	15.5821825039824	3.94395885444489	3.81372201281231	2.34193548387097	2.50322580645161	119.725594086022	7.92020322580645	75
2015-02-21	5.40962169026898	6.4103059240515	5.36112542494185	1.04923536879414	130.5	22.8435615728813	12.2724779461116	14.6628336177085	7.43953776697836	1.98720579304303	3.35806451612903	1.35806451612903	158.494760752688	6.63694838709677	139
2015-03-23	5.581668652	7.268	5.37	1.898	153	17.44822407	12.0706281	13.81046411	4.53984398	3.639172486	2.51333333333333	5.86	113.649555555556	6.5278	159
2015-04-23	5.53747511712556	10.977875	5.38	5.59754017857143	10	18.2781799197273	12.5639631562584	15.1099760950586	4.53936477604325	7.71596351255776	3.1741935483871	10.3290322580645	119.869356182796	8.4773	24
2015-05-24	5.46417529519471	13.7056611710428	5.38735473428125	8.31809475347232	10.5	18.4010313824795	14.1434680936429	16.0261231956014	5.46144811923889	6.28989788138682	2.83225806451613	14.4709677419355	291.004216397849	12.7134516129032	16
2015-06-23	5.97458893129822	19.4395494762894	5.4	14.0391952850261	11	18.5509045652498	11.0244583808379	15.7901338758512	6.67455635856203	6.77647163102258	2.68	18.7966666666667	310.653745833333	15.9401333333333	15
2015-07-24	5.92960489308938	24.1109035294118	5.40352	18.7071435294118	12.5	19.2310594768007	11.5008673929405	14.6361659045309	2.79141975134074	4.71634244220134	2.32258064516129	24.6451612903226	327.220818548387	21.9578064516129	13
2015-08-24	5.82905269216771	21.2560299370051	5.41182569496619	15.8437534531584	13	16.3625207347899	11.5653178562151	14.8403557639265	4.31424204225267	5.47616046892314	2.14193548387097	20.158064516129	291.043072580645	21.7822903225806	13
2015-09-24	5.72527902895811	17.331855972354	5.42	11.9117590235623	15	17.7439415140713	8.95080386138828	15.0560747247155	3.97929607144814	3.18582966759241	2.42258064516129	16.8677419354839	202.832522849462	19.0186774193548	20
2015-10-24	5.45107669112682	13.55799004631	5.42143611504488	8.1374313259721	47	16.9573404069302	7.99251175527845	14.9275330084934	4.00364476517927	2.49679701315118	2.23333333333333	10.62	141.648726388889	14.3505666666667	31
2015-11-24	5.16095027708208	10.7539273611439	5.42874956843227	5.33520570984056	47	18.0013548911429	8.08589322838095	15.020198564381	4.10299347754286	3.30914037885238	1.55806451612903	8.35483870967742	133.36639516129	11.2754838709677	32
2015-12-25	4.89633816040091	8.75387304419075	5.43982404002424	3.32776407060741	47	18.1244843490475	8.81925637258275	16.5716988420314	3.52092246044606	6.20415990650162	1.47741935483871	4.1258064516129	130.482587365591	8.93883870967742	52
2016-01-24	4.71939929115849	7.66289583103556	5.45178514829453	2.20816589605135	97.5	18.0866878045862	7.02912728285383	15.339309917031	5.17615382065019	4.03001744679563	2.18	3.35	97.7619069444444	7.60676333333333	84
2016-02-24	4.67789837973681	7.42076167923289	5.46912830713534	1.953397681463	97.5	19.2143374044636	10.8826626329597	17.5259678801694	7.0681376094008	3.41016907236534	3.01935483870968	5.39354838709677	119.350998655914	6.89997096774194	117
2016-03-26	4.51308219782119	7.71075449369748	5.47426613970588	2.2359314789916	58.5	20.6136837762376	11.7173299318513	16.2757984091416	4.72505182794559	2.33421987541385	3.20645161290323	4.7	115.259099462366	6.82548709677419	138
2016-04-25	4.95605581992909	12.3479973210683	5.49264584846284	6.85554351650125	15.5	19.2270490349965	10.8004462613514	17.3803803811013	4.86605209067704	4.28581649782472	2.64	10.5	140.048468055556	9.25078	13
2016-05-26	4.89095482473245	13.6061128669219	5.5	8.10611286692192	22.5	17.9471438576363	10.0667728973208	15.5559386820814	4.69093504989882	5.29351775427291	2.44193548387097	11.8774193548387	174.825911290323	12.3975161290323	14
2016-06-26	4.79751715931087	20.5744147341629	5.5	15.0746310803167	10	16.1964949084368	8.84977296964656	14.4296421494047	3.31977923855296	2.7390657058441	2.46451612903226	17.058064516129	344.233541666667	16.2847419354839	13
2016-07-26	4.92722823941032	20.9085796350286	5.51	15.3979900658676	11	17.6547043557888	9.56194500700529	14.6420376805799	4.16298127267628	3.7824769467889	2.22333333333333	20.7	324.158601388889	20.8673333333333	13
2016-08-26	4.85517272962781	21.7179052478134	5.5192638483965	16.1986413994169	12	15.9574903224781	8.25842772437391	13.5882239875219	2.94083516582872	4.07475889694825	1.89354838709677	20.2709677419355	237.730260752688	21.3613548387097	13
2016-09-26	4.6272943909011	19.9188609913793	5.53057112068966	14.3882898706897	13	18.3835602357063	10.4253733222091	14.397247004472	3.74797814930567	2.98545218140787	1.95806451612903	18.8645161290323	221.163216397849	19.925064516129	18
2016-10-26	4.50593631825578	12.8923903633371	5.52797027934139	7.36442008399571	23.5	15.469038432599	8.0573025539578	11.1807446700703	3.21746090042472	2.35603066099067	2.15333333333333	11.0033333333333	120.911466666667	15.0671333333333	29
2016-11-26	4.46535092025554	9.96937986206897	5.54189793103448	4.42748193103448	29.5	26.0302000577249	7.30684206873564	14.8172378126554	2.01583954753721	2.35129073214164	2.36451612903226	7.01612903225806	105.079380376344	10.9995	42
2016-12-27	4.74741167539962	7.86080650119175	5.55288674282896	2.30791975836278	110.5	18.984189473129	7.73158227196371	17.6262394614617	4.56187878641288	3.10455626291207	1.63225806451613	1.81290322580645	127.387451612903	8.38972258064516	73
2017-01-26	3.62814248954695	6.5033614654393	5.55748011013397	0.945881355305334	110.5	18.9455658760172	10.5140750439078	15.7569118203269	7.29610836016781	1.55124838148465	2.72	-1.46	149.860761111111	6.77909666666667	173
2017-02-26	4.38249967946689	6.19541477702192	5.58	0.616142290249433	185	15.9632120475684	10.8458784222953	13.1213055516977	6.89927229320233	1.39228653067705	1.89032258064516	4.04516129032258	88.5882311827957	6.14473548387097	262
2017-03-29	4.24735539295839	10.2191200636099	5.59783726477604	4.62128279883382	83	20.0385940241399	13.4236742438245	16.7610440947495	3.1890197614291	7.55026503512642	2.89354838709677	8.42258064516129	102.154294354839	6.85820967741935	80
2017-04-28	3.96491818739	8.90272307857432	5.59748359078938	3.30523948778494	16.5	19.25776097647	11.9122834690026	14.7231782415302	3.76440313585358	4.53146986140856	3.15666666666667	10.7633333333333	104.594455555556	10.00546	20
2017-05-29	4.07349857214651	17.8954092002462	5.61	12.2857769348609	10	16.1570775294123	10.0272359440748	12.64526783706	3.36457061017029	4.38997471967105	2.16129032258065	14.1870967741935	145.287916666667	12.8806677419355	14
2017-06-29	4.12907413525616	21.4861262810449	5.61280756099432	15.8714092061849	11.5	14.9489315965816	7.91093409737334	12.5511504508076	2.63746401868696	2.67297842754192	2.5	21.1096774193548	305.406908602151	20.1052580645161	13
2017-07-29	4.3608690078283	23.5403956043956	5.615	17.9253956043956	11	16.6904836940797	9.2763530706456	12.2888206247321	3.27365422583379	3.63642221049657	2.62333333333333	21.12	236.147325	20.9589	13
2017-08-29	3.87662077993992	22.8350614474283	5.63115157032317	17.2041010468821	11.5	14.772174562112	8.87815033293628	12.8728366162904	2.73316630166752	3.57505456750797	1.96129032258065	21.2322580645161	268.752272849462	20.8217419354839	13
2017-09-29	3.98925812467541	17.4428104956268	5.64	11.8025383867833	22	16.3834341800583	10.1795889612099	12.9108888961516	2.8886677397138	3.93842617958309	2.10645161290323	14.4903225806452	143.140407258065	17.8595806451613	23
2017-10-29	3.74824628864431	15.1765745414237	5.63242521562196	9.54414932580175	31	14.4698734498576	7.81053951484161	12.5359513881656	3.0880202393155	2.69338680041036	1.65333333333333	12.13	100.895711111111	14.1597666666667	29
